# Supplementary material for: Diversity-oriented synthesis encoded by deoxyoligonucleotides
Source: Nat Commun. 2023 Aug 15;14:4930. doi: 10.1038/s41467-023-40575-5 (PMC10427684; doi:10.1038/s41467-023-40575-5)
Supplement: Supplementary file 3 — Source Data [file 41467_2023_40575_MOESM3_ESM.xlsx]

## Sheet: Figure 3
Fig 3A		acid conv	acid unknown	aldehyde conv	aldehyde unknown	sulfonylchloride conv	sulfonylchloride unknown		Fig 3B		Yield in ph 10 vs pH 8	unknowns in pH 10 vs pH 8		Fig 3B	%AUC	I_10_P	I_8_P	Br_10_P	Br_8_P	I_10_U	I_8_U	Br_10_U	Br_8_U		Fig 3C	Bacids ArI	%unknown		Bacids ArBr	%unknown		Bacids ArBr_2	%unknown
N-capping	1	100	0	100	0	100	0		stream plot	SNAr1	-9.4	11.9		heat map	1	0	0	0	0	3	6	0	0		Suzuki BB validation	100	0		100	0		100	0
	2	100	0	100	0	100	0			SNAr1	2	2.9			2	0	0	0	0	4	3	0	2			100	0		100.119	0		100.134	0
	3	100	0	100	0	100	0			SNAr1	0.2	1.5			3	0	0	0	0	9	4	0	1			100	0		100	0		100	0
	4	100	0	100	0	100	0			SNAr1	-6.4	8.2			4	0	0	0	0	4	2	1	4			100	0		100	0		100	0
	5	100	0	100	0	100	0			SNAr1	-7.8	13.8			5	0	0	0	0	4	9	0	7			100	0		100	0		100	0
	6	100	0	100	0	100	0			SNAr1	-3.9	8.2			6	0	0	0	0	7	2	0	8			100	0		100	0		100	0
	7	99	1	100	0	100	0			SNAr1	5	1.8			7	0	0	0	0	4	3	1	7			100	0		100	0		100	0
	8	99	1	100	0	100	0			SNAr1	18.1	-5.4			8	0	0	0	0	5	1	1	10			100	0		100	0		100	0
	9	99	0	100	0	100	0			SNAr2	-5.9	7.1			9	0	0	0	0	2	1	4	1			100	0		98	2		99.1243	0
	10	99	1	100	0	100	0			SNAr2	10.6	7			10	0	0	0	0	3	7	2	1			100	0		98	0		99	0
	11	99	1	100	0	100	0			SNAr2	-9.7	10.2			11	0	0	2	0	0	1	3	1			100	0		98	0		99	0
	12	99	0	100	0	100	0			SNAr2	6.3	-13			12	0	0	0	0	0	1	2	1			100	0		97	0		98.4848	0
	13	99	0	100	0	100	0			SNAr2	-13.7	16.4			13	0	0	0	0	1	3	2	0			100	0		97	1		98	0
	14	99	0	100	0	100	0			SNAr2	7.7	10.6			14	0	0	0	0	0	2	2	0			100	0		97	0		98	0
	15	99	0	100	0	100	0			SNAr2	-3	9.2			15	0	0	0	0	0	0	3	0			100	0		97	0		98	0
	16	99	1	100	0	100	0			SNAr2	18.9	-13.7			16	0	0	0	0	1	1	3	1			100	0		96.6341	0		98	0
	17	99	0	100	0	100	0			SNAr3	-8.9	11.4			17	0	0	1	0	0	0	4	0			100	0		96	0		98	0
	18	99	1	100	0	100	0			SNAr3	6.6	9.4			18	0	0	1	0	0	2	2	0			100	0		96	0		98	0
	19	99	1	99	0	100	0			SNAr3	-13	22.8			19											100	0		96.2963	0		97	1
	20	99	1	99	1	100	0			SNAr3	-14.5	0.1			20	0	0	0	0	0	0	2	1			100	0		96.1648	0		97	1
	21	99	1	99	0	100	0			SNAr3	-7.7	14.2			21	0	0	0	0	0	0	1	1			99	0		96	0		97.1084	0
	22	99	0	99	0	100	0			SNAr3	-5.3	10			22	0	0	0	0	0	0	3	0			99	0		96	0		97	0
	23	99	1	99	0	100	0			SNAr3	-5	10.5			23	0	0	0	0	0	0	0	1			99	0		95.7284	0		97	2
	24	99	1	99	0	100	0			SNAr3	-3.7	7.9			24	0	0	0	0	0	0	1	0			99	0		96	0		97	0
	25	99	0	99	0	100	0			6,4-1	-27	5.2			25	0	0	0	0	0	0	1	0			99	0		95.5533	0.723888		96	1
	26	99	1	99	0	100	0			6,4-1	2.6	34.6			26											99	0		95.3988	0		96	0
	27	99	1	99	0	100	0			6,4-1	-52.3	60.2			27											99	0		94.9934	1.87231e-14		96	0
	28	99	1	99	0	100	0			6,4-1	-11.9	15.8			28											99	0		94.6369	5.36313		96	4
	29	99	1	98	0	100	0			6,4-1	-20.9	32.5			29	0	0	0	0	0	0	1	0			99	0		94	0		96.1538	0
	30	99	1	98	0	100	0			6,4-1	5.4	36.6			30											99	0		94	0		96.1074	0.805369
	31	99	1	98	2	100	0			6,4-1	-69.3	83.5			31											99	0		94	0		95.9002	0
	32	99	0	98	0	100	0			6,4-1	-10.3	7.5			32											99	0		93.992	0		96	0
	33	99	0	98	0	100	0			6,4-2	-29.5	4.5			33											99	0		94	0		96	0
	34	99	1	98	0	100	0			6,4-2	-29.6	2.1			34	0	0	0	0	0	0	0	1			99	0		93	0		95.5182	0.840336
	35	99	1	98	2	100	0			6,4-2	-65.1	59.5			35											98	0		93.4142	6.58579		95.4486	0
	36	98	1	98	0	100	0			6,4-2	-13	9.4			36	0	0	0	0	0	0	1	0			98	0		93	0		95	0
	37	98	1	98	2	100	0			6,4-2	-22.3	24.9			37											98	0		93	0		95	0
	38	98	2	98	0	100	0			6,4-2	-24.7	31.1			38	0	0	0	0	0	0	1	0			98	0		92.6702	0		95	0
	39	98	2	98	0	99	0			6,4-2	-68.1	83			39	0	0	0	0	0	0	2	0			98	0		93	0		95.2116	0
	40	98	2	97	3	99	0			6,4-2	-6.9	5.3			40	0	0	0	0	1	0	0	0			98	0		92.6199	0.123001		95.1271	0
	41	98	2	97	0	99	0			8,4-1	-10.2	9.1			41											98	0		92.6002	0.719424		95	3
	42	98	1	97	3	99	1			8,4-1	-5.5	4.1			42											98	0		92.3836	1.26939		95	0
	43	98	0	97	0	99	1			8,4-1	-9.1	4.4			43	0	0	0	0	0	0	1	0			98	0		92	0		95	3
	44	98	2	97	1	99	1			8,4-1	-7.8	11.7			44											98	0		92	0		95	0
	45	98	0	97	0	98	2			8,4-1	-4.1	10.6			45											98	0		92	0		94	0
	46	98	0	97	3	98	2			8,4-1	0.4	6.6			46											98	0		92.0363	2.31855		94	0
	47	98	0	97	3	97	3			8,4-1	-4.1	5.2			47	0	1	0	0	0	0	0	0			98	0		92	0		94.3844	0
	48	98	0	96	0	97	3			8,4-1	20.2	-4.5			48											98	0		92	0		94	0
	49	98	1	96	0	96	4			cAz	4.6	0.3			49	0	0	0	1	0	0	0	0			98	0		92	0		94	0
	50	98	0	96	2	96	4			cAz	12	-5.9			50											98	0		91.4712	0		94	0
	51	98	3	96	0	96	4			cAz	11.7	-2.8			51											98	1		91.2121	0		93.9698	0
	52	97	0	95	5	96	4			cAz	18.8	-9.8			52	0	1	1	1	0	0	0	0			98	0		91	1		94	1
	53	97	1	95	5	94	6			cAz	10.6	-2			53											98	0		91	0		94	0
	54	97	0	95	5	94	6			cAz	15.5	-5.6			54	0	0	4	0	0	0	0	0			98	0		91	0		94	0
	55	97	3	95	5	93	7			cAz	18.6	-6.4			55	0	0	1	0	0	0	0	0			98	0		91.0973	7.3499		94	1
	56	97	3	95	0	92	8			cAz	13.4	-2.2			56	1	0	1	0	0	0	0	0			98	0		91	0		94	0
	57	97	3	95	0	92	8			tAz	2.2	2.1			57	0	0	2	0	0	0	0	0			98	2		91	0		93.5065	0
	58	97	3	94	6	91	9			tAz	5.7	0.5			58											98	0		91	2		93.3518	0
	59	97	3	94	5	73	1			tAz	1.5	3.2			59	1	0	1	0	0	0	0	0			98	0		90.3397	1.50858e-14		93.2535	0.217628
	60	97	0	94	5	56	0			tAz	-19.1	40			60	0	0	0	1	0	0	0	0			98	0		90.2141	7.33945		93	0
	61	97	1	94	6	51	8			tAz	6.4	3			61	0	1	0	0	0	0	0	0			98	0		90.0158	0		93	1
	62	97	3	94	0	43	1			tAz	18.3	-6.9			62	0	1	0	0	0	0	0	0			98	0		89.8798	0		93	0
	63	97	2	94	0	38	2			tAz	23.8	1.1			63	0	0	0	1	0	0	0	0			98	0		90	0		93	1
	64	97	1	94	3	28	7			tAz	11.5	0.4			64											98	0		89.6774	0.129032		92.7609	0
	65	97	3	93	1	25	0			cPy	12.4	7.8			65	0	1	0	0	0	0	0	0			98	0		90	0		93	0
	66	97	3	93	0	24	2			cPy	10.1	4.3			66	0	1	0	0	0	0	0	0			98	0		89.5582	0.401606		92	3
	67	97	3	93	5	21	0			cPy	8.1	-3.4			67	0	0	2	0	0	0	1	0			98	0		89.4866	0.977995		92	2
	68	97	3	93	7	19	0			cPy	0.6	5.3			68	0	0	1	0	0	0	0	0			98	0		89	0		92.0455	0
	69	96	4	93	7	18	3			cPy	15.4	-4.3			69	0	0	2	3	0	0	0	0			98	0		89.0593	0.511247		92	4
	70	96	2	93	5	18	7			cPy	17.4	-4.4			70	0	2	2	1	0	0	1	0			98	0		89.0132	0		91.745	5.43365
	71	96	4	93	3	17	4			cPy	13.7	-2.6			71	0	1	0	1	0	0	0	0			98	0		89.0084	6.69056		91.6667	0
	72	96	2	93	6	10	3			cPy	14.7	-1.6			72	0	3	0	1	0	0	0	0			97	0		88.9313	0		92	0
	73	96	4	92	0	5	4			tPy	7.2	1.1			73	0	6	2	3	0	0	0	0			97	0		89	0		91.6322	0
	74	96	0	92	8	4	3			tPy	17.9	-3.5			74	0	1	0	1	0	0	0	0			97	0		89	0		91.5025	0.123153
	75	96	0	92	8	0	4			tPy	3	3.4			75	0	4	5	0	0	0	0	0			97	2		89	6		91	0
	76	95	4	92	7	0	4			tPy	5.4	3.8			76	0	4	2	0	0	0	0	0			97	0		89	0		91	1
	77	95	0	92	6	0	4			tPy	11.7	0.6			77	1	4	3	1	0	0	0	0			97	0		89	0		91.2148	2.60304
	78	95	0	92	6	0	5			tPy	16.9	-5			78	1	4	0	4	0	0	0	0			97	3		88.4043	4.3617		91.0586	0
	79	95	3	92	6	0	4			tPy	11.8	-1.2			79	0	4	5	4	0	0	0	0			97	0		88	0		91	0
	80	95	5	92	4	0	3			tPy	14.3	-2.3			80	1	1	1	3	0	0	0	0			97	0		88	0		91.0076	0
	81	95	1	92	8	0	3			cPip	11.5	4.4			81	0	2	3	2	0	0	0	0			97	0		88.0989	0		91	0
	82	95	5	91	0	0	3			cPip	14.4	-1.3			82	1	1	0	3	0	0	0	0			97	0		88	0		90.8896	0
	83	95	5	91	9	0	3			cPip	10.5	-0.4			83	0	0	0	3	0	0	0	0			97	0		88	0		90.8304	0
	84	95	5	90	1	0	2			cPip	22.9	-13.5			84	1	0	2	3	0	0	0	0			97	0		87.5506	8.19838		90.7643	4.14013
	85	95	0	90	0	0	0			cPip	15.3	0			85	3	2	1	5	0	0	0	0			97	0		88	2		91	0
	86	95	5	90	10	0	2			cPip	16	-1			86	1	1	0	2	0	0	0	0			97	0		87.1926	0		91	9
	87	95	0	90	7	0	4			cPip	15.9	-2.7			87	5	0	0	1	0	0	0	0			97	0		87	8		91	0
	88	95	1	90	8	0	3			cPip	15.4	-0.2			88	4	0	1	0	0	0	0	0			97	0		87	0		91	2
	89	94	3	90	7	0	0			tPip	19	-9.9			89	9	0	0	1	0	0	1	0			97	0		87	0		90.5575	3.2992
	90	94	1	89	0	0	6			tPip	10.8	-1.6			90	6	1	1	2	0	0	1	0			97	0		87	0		91	0
	91	94	6	89	3	0	8			tPip	11.4	-5.2			91	4	0	1	0	0	0	0	0			97	1		86.8937	0		90.4545	9.54545
	92	94	6	88	3	0	3			tPip	47.6	-4.8			92	3	0	0	0	0	0	0	0			97	1		86.8557	0		90	7
	93	93	7	88	0	0	4			tPip	14.8	-0.2			93	0	1	0	0	0	0	0	0			97	0		87	3		90	0
	94	93	1	88	1	0	3			tPip	15.1	-3.7			94	1	0	0	0	0	0	0	0			97	0		86	0		90	0
	95	93	7	88	0	0	2			tPip	18.3	-2.8			95	2	0	0	0	0	0	0	0			97	3		86	0		90.2041	0
	96	93	0	88	5	0	3			tPip	9.3	5.8			96	2	0	0	0	0	0	0	0			97	0		86	0		90	1
	97	93	7	87	0	0	3								97											97	0		86	0		90	8
	98	93	7	86	6	0	3								98											97	0		86.1272	0		90	0
	99	93	2	86	0	0	2								99											97	0		86	0		90	0
	100	93	1	86	0	0	5								100	1	0	0	0	0	0	0	0			97	0		86	0		89.3293	4.57317
	101	93	7	84	0	0	7																			97	0		85.6426	0		89	0
	102	93	3	84	0	0	5																			97	0		85.6421	0		89	0
	103	93	5	84	0	0	3																			96	0		86	0		89	3
	104	92	3	83	0	0	3																			96	0		85	0		89	0
	105	92	8	83	6	0	4																			96	0		85	0		88.8158	5.48246
	106	92	8	80	0	0	3																			96	0		85.2518	0		88.7892	0.112108
	107	92	3	80	8	0	5																			96	0		84.9108	0		88.7601	0
	108	92	0	80	0	0	6																			96	0		84.2487	2.38342		89	0
	109	92	8	79	4	80	20																			96	0		84	0		89	0
	110	92	1	79	0	75	25																			96	0		84	0		89	1
	111	92	8	76	9	72	28																			96	0		84	0		88.4663	0.122699
	112	92	4	76	0	40	10																			96	1		83.6689	1.58958e-14		88	0
	113	91	1	75	0	24	76																			96	0		83.4511	1.51362		88.3505	0
	114	91	0	72	0	20	23																			96	0		83	0		88	0
	115	91	9	71	3	18	30																			96	0		83.195	7.46888		88	0
	116	90	2	69	8	0	100																			96	0		83	7		88	0
	117	90	10	66	0	0	100																			96	0		82.9	0		88	0
	118	90	0	62	2	0	100																			96	4		82.7122	0		87.9715	0
	119	89	0	62	0	0	14																			96	0		83	0		87.8689	0
	120	88	6	60	1	0	100																			96	0		83	1		88	0
	121	87	1	60	4	0	22																			96	0		82.2511	0		88	2
	122	86	7	60	0	0	10																			96	0		82	0		87.5897	0
	123	86	8	59	0	0	20																			96	0		81	0		88	0
	124	84	0	59	0	0	39																			96	2		81.3651	1.08342		87.5267	0
	125	84	1	59	0	0	100																			96	0		81	1		87.361	0
	126	84	1	57	1	0	100																			96	0		81	0		87.3563	0
	127	82	2	56	2	0	14																			96	0		80	0		87	1
	128	82	7	56	0	0	11																			96	0		80	2		87.3418	0
	129	81	6	54	3																					96	3		80.303	0		87.2951	0
	130	80	2	54	1																					96	0		80	1		87	4
	131	79	6	53	0																					96	0		79	0		87	0
	132	79	0	51	2																					96	0		79	0		87	1
	133	78	0	50	0																					95	0		78.4631	0		87	6
	134	78	1	49	0																					95	0		78	0		86.8387	0
	135	78	7	47	0																					95	5		78	0		87	2
	136	75	6	44	0																					95	4		77.713	5.71762		87	0
	137	75	1	39	8																					95	0		77.3196	0.412371		87	0
	138	74	4	36	1																					95	2		77	0		86	0
	139	73	3	36	0																					95	0		76	0		86	0
	140	73	4	35	9																					95	0		75	0		86	2
	141	72	2	33	0																					95	0		75	0		86	0
	142	72	4	32	0																					95	1		74.6734	0		86	0
	143	72	0	32	1																					95	0		75	0		86	0
	144	72	4	28	8																					95	0		73	0		85.595	0
	145	71	1	28	0																					95	2		73	0		85	0
	146	71	2	27	3																					95	0		72.9238	5.00569		85	0
	147	71	0	27	0																					95	5		72.8195	0		85	0
	148	68	1	27	1																					95	0		72	0		85	0
	149	67	0	26	0																					95	0		72	0		85	0
	150	66	5	26	0																					95	0		72	0		85	0
	151	65	6	25	2																					95	0		72	0		85	0
	152	63	3	25	0																					95	2		71.8026	0		85	3
	153	62	0	25	4																					95	0		71.7597	0		85	0
	154	59	1	25	0																					95	0		72	0		84.5361	0
	155	59	6	18	1																					95	0		70.6874	0		84	0
	156	57	0	17	0																					95	0		69.6907	0		84.1146	0
	157	57	0	16	3																					94	0		69	0		84	0
	158	56	8	16	0																					94	0		69.2828	8.79567		84	10
	159	55	6	16	3																					94	3		69.2067	9.49896		83.9506	0
	160	52	5	15	0																					94	0		69.0798	0		84	0
	161	50	0	15	3																					94	0		69	3		83.5634	1.78304e-14
	162	50	2	14	0																					94	0		68.4974	0.621762		83.5631	1.06045
	163	48	8	14	8																					94	1		68	0		83.5221	1.85376
	164	47	9	13	0																					94	0		67.6778	0.104603		83	0
	165	46	0	13	0																					94	0		67	0		83	0
	166	45	1	12	0																					94	0		67	2		83	0
	167	42	1	12	4																					94	0		65.9713	0		83	0
	168	40	7	12	0																					94	0		65.9574	0		83	2
	169	39	3	11	3																					94	0		65.4699	1.50062e-14		82.9293	1.41414
	170	36	4	11	0																					94	6		64.5058	0		82.9	0.9
	171	35	1	11	1																					94	1		64	0		82.8743	0
	172	32	1	11	6																					94	0		64	0		82	1
	173	30	2	10	0																					94	0		64.2438	0		81.9473	0
	174	27	0	10	0																					94	0		64	0		82	0
	175	22	0	10	0																					94	0		64	2		81	0
	176	20	2	8	2																					94	0		62	0		81.1579	0
	177	19	2	6	1																					94	0		62	1		80.7215	1.60213e-14
	178	18	0	6	0																					94	0		60.5561	0.102987		80.5794	0
	179	16	0	6	0																					94	1		60	0		81	0
	180	15	8	5	0																					94	0		60	0		80.2831	0
	181	12	0	4	1																					94	0		60	0		80.2145	4.17163
	182	8	0	4	1																					94	0		60	0		80.089	1.58074e-14
	183	7	9	3	0																					94	0		59.548	0		80	0
	184	0	9	3	0																					94	0		59	2		79.7861	0.106952
	185	0	9	3	0																					94	0		59	0		80	0
	186	0	9	0	0																					94	1		57	0		79.4802	0
	187	0	8	0	2																					94	4		56.4744	0.217628		79.3169	8.5389
	188	0	7	0	0																					93	0		56	0		79.1	0.1
	189	0	6	0	0																					93	0		56	2		79	3
	190	0	5	0	0																					93	0		56	7		78.8918	0
	191	0	4	0	1																					93	0		55	0		78.8462	2.83401
	192	0	4	0	5																					93	0		55	2		78.8009	1.5215e-14
	193	0	4	0	0																					93	0		55.1223	0		79	0
	194	0	3	0	3																					93	1		55	2		78	0
	195	0	2	0	0																					93	0		54.5825	0.203666		78.3047	0
	196	0	2	0	3																					93	0		54.2933	0		78	0
	197	0	2	0	5																					93	0		53.9891	0		78	5
	198	0	2	0	6																					93	0		53.8776	0		78	0
	199	0	1	0	6																					93	0		53	0		78	0
	200	0	1	0	3																					93	0		53	0		77.1398	3.25027
	201	0	1	0	0																					93	0		53	3		77	0
	202	0	1	0	0																					93	0		52.2968	0		76	0
	203	0	1	0	0																					93	7		51.8828	0		76	5.7
	204	0	0	0	3																					93	0		52	1		76	0
	205	0	0	0	0																					93	1		50.9434	0		76	0
	206	0	0	0	3																					93	0		50.1684	0		75.4455	0
	207	0	0	0	2																					93	0		49.7685	0		75	0
	208	0	0	0	0																					93	0		49.1783	0		75.2101	1.49274e-14
	209	0	0	0	0																					93	0		49	0		75.1553	0
	210	0	0	0	0																					93	3		48	0		74.2	0
	211	90	10	0	0																					93	1		47.2561	1.44419e-14		73.1375	3.25289
	212	89	11	0	9																					93	3		47	0		72.7564	4.16667
	213	88	12	0	1																					93	0		47.1545	0		72	0
	214	85	15	0	0																					92	0		46.7861	0.105374		72	0
	215	84	16	0	2																					92	7		46.2083	0		71.3846	0
	216	84	11	0	3																					92	0		45.9267	0		71.384	0
	217	83	17	0	0																					92	6		46	0		71.3383	0
	218	82	18	0	3																					92	0		45.4749	1.00559		71	0
	219	82	18	0	0																					92	0		45.4647	5.37514		71	0
	220	80	20	0	0																					92	0		45	2		70.7447	0
	221	77	23	0	0																					92	0		45	4		70.5549	0
	222	77	10	0	0																					92	1		44.1532	0		69.4097	0
	223	75	10	0	0																					92	8		43.8596	2.50627		69	0
	224	75	25	0	0																					92	0		44	1		68	0
	225	75	12	0	0																					92	0		43.7949	0		68.3278	1.21816
	226	72	16	0	0																					92	0		44	0		68	0
	227	71	28	0	0																					92	3		42.9167	0		67.6409	1.35699
	228	57	24	0	0																					92	4		43	0		67.511	0
	229	56	26	0	1																					92	0		42.1853	0		67	0
	230	55	21	0	0																					92	6		41.9318	0		67	0
	231	52	33	0	1																					92	0		42	0		65.6918	0.112486
	232	52	29	0	0																					92	0		39	2		64	2
	233	51	49	0	0																					92	4		38	0		62.9897	2.06186
	234	45	10	0	0																					91	0		37	0		62	0
	235	45	55	0	10																					91	0		36.9231	0		62	0
	236	42	36	0	0																					91	0		36.6357	1.54799		62.1086	0
	237	41	19	0	2																					91	2		36	0		62	0
	238	36	17	0	0																					91	0		35	0		61	0
	239	33	56	0	2																					91	0		34	4		61	0
	240	19	14	0	0																					91	0		33.6188	0.107066		60	0
	241	13	87	0	9																					91	0		34	2		60	0
	242	12	36	0	1																					91	9		33	8		59	0
	243	11	27	0	0																					91	0		33	0		58.5492	0
	244	11	89	0	1																					91	6		32.992	0		58.1967	1.02459
	245	8	21	0	0																					91	7		32.7586	0		58	0
	246	3	29	0	0																					91	0		32	3		58	4
	247	0	100	0	0																					91	7		31	2		58	3
	248	0	100	0	0																					91	5		31	1		58	0
	249	0	100	0	0																					91	5		30.8642	0		57	0
	250	0	100	0	2																					91	0		31	2		57.2301	2.13849
	251	0	100	0	4																					91	6		30	0		57	0
	252	0	100	0	5																					91	0		29	0		56	0
	253	0	100	0	0																					90	1		29.0355	0		55	9
	254	0	100	0	0																					90	0		28.632	0.212089		54.9896	0
	255	0	100	0	0																					90	0		28	3		54	0
	256	0	100	0	0																					90	7		27.3373	0		53.5144	0
	257	0	100	0	0																					90	7		26.9417	0		53.125	0
	258	0	100	0	5																					90	0		27	0		52.9652	2.04499
	259	0	100	0	0																					90	0		25	3		52	0
	260	0	100	0	0																					90	0		25	0		51.7387	1.49746e-14
	261	0	100	0	2																					90	0		25	0		51.0204	0
	262	0	100	0	5																					90	10		25	5		50	0
	263	0	100	0	4																					90	1		24	2		48.9231	0
	264	0	91	0	0																					90	6		23.9083	0		49	2
	265	0	86	0	0																					90	0		24	0		48	0
	266	0	86	0	0																					90	0		22.9885	3.21839		47.732	0
	267	0	79	0	3																					90	0		22	2		47.6923	0.10989
	268	0	71	0	0																					90	0		21	7		47.554	0
	269	0	65	0	0																					90	0		21.3508	0		46	2
	270	0	61	0	0																					90	0		21	4		46	0
	271	0	55	0	0																					90	8		21	3		45.3807	4.77157
	272	0	49	0	0																					89	0		20.4962	5.93312		45.0861	0
	273	0	49	0	0																					89	0		20.2051	6.25641		44	0
	274	0	38	0	3																					89	0		20.0405	0		44	2
	275	0	32	0	0																					89	3		19	0		41.1943	0
	276	0	26	0	7																					89	1		19	0		41.1453	0
	277	0	20	0	0																					89	0		18.4818	1.56335e-14		41	0
	278	0	20	0	0																					89	7		18.0967	0		41	0
	279	0	20	0	0																					89	0		18.0162	0		40.699	0.338219
	280	0	19	0	0																					89	8		15.6946	0		39.7629	0
	281	0	19	0	4																					89	0		15.6566	0		39.726	0
	282	0	18	0	0																					89	2		15	0		39.3375	3.62319
	283	0	16	0	2																					89	0		15.186	0		39.234	6.3147
	284	0	14	0	1																					89	1		15.0812	0		39	0
	285	0	13	0	0																					89	0		15	0		38.8811	0
	286	0	12	0	0																					89	0		14	5		38.6763	0
	287	0	11	0	1																					88	3		12.9555	0		38	7
	288			0	1																					88	0		12.6543	0		37.0166	0
	289			0	0																					88	4		13	0		37	0
	290			0	0																					88	0		13	1		36	0
	291			0	0																					88	0		12	2		35.2371	0
	292			0	0																					87	0		10.718	2.80957		35	0
	293			0	5																					87	0		10	0		35	0
	294			0	1																					87	0		10.0712	0.305188		34.7568	0
	295			0	0																					87	1		10	0		34.4	7.2
	296			0	0																					87	1		10	2		34	3.6
	297			0	0																					87	2		9.49367	0.105485		33	0
	298			0	0																					87	0		9	5		33	0
	299			0	9																					87	5		8	0		33	6
	300			0	1																					87	0		8	0		31.2576	0
	301			0	1																					87	7		7	3		31.1377	0
	302			0	1																					87	0		6.97674	3.72093		29.646	0
	303			0	7																					87	0		7	0		29	0
	304			0	1																					87	0		6	2		29	0
	305			0	0																					87	0		6	0		29.1753	1.46504e-14
	306			0	2																					87	0		5.06073	0		29	0
	307			0	1																					87	0		4.34333	0		29	0
	308			0	0																					86	0		4	3		27.4363	1.49925
	309			0	0																					86	0		2.84553	7.8252		27.2354	0
	310			0	4																					86	5		2.52781	1.71891		26	0
	311			0	4																					86	0		0	0.557414		26.412	0
	312			0	0																					86	9		0	8.17073		26	0
	313			0	7																					85	1		0	0		26	1
	314			0	0																					85	0		0	7.2		25.9714	1.32924
	315			0	0																					85	0		0	8		25.7853	0
	316			0	0																					85	6		0	0		24.7059	2.13904
	317			0	2																					85	0		0	0		22.6626	1.62602
	318			0	0																					84	0		0	2.46154		22.6087	0
	319			0	2																					84	0		0	0.106045		21	6
	320			0	9																					84	0		0	0		20.2731	0
	321			0	0																					84	1		0	0		20	3
	322			0	4																					84	0		0	0		20	5
	323			0	0																					84	6		0	8.45921		19.3449	1.45454e-14
	324			0	0																					83	10		0	0		18.2874	0
	325			89	11																					83	2		0	0.939457		17.3733	4.03309
	326			88	12																					83	0		0	0		17.3591	0
	327			86	14																					83	0		0	0.112994		17.1731	0
	328			86	11																					82	2		0	0.10929		16.48	0
	329			86	11																					82	3		0	7.00508		15.6436	0
	330			86	12																					82	0		0	0.104058		15	7
	331			85	15																					81	9		0	0		15	4
	332			82	12																					81	0		0	0		14	3
	333			77	21																					81	0		0	0		14.3156	0
	334			73	16																					81	0		0	0		13.2706	0
	335			71	26																					81	4		0	0		13	1
	336			67	16																					81	6		0	0.10101		13	0
	337			61	11																					80	0		0	0		12.4246	2.6538
	338			44	11																					80	9		0	2.23464		11.973	0
	339			41	59																					80	5		0	0.111607		11.6016	1.45902e-14
	340			35	65																					80	0		0	8.49057		10.9129	0
	341			25	11																					80	0		0	0.510204		10.814	0
	342			16	39																					79	4		0	9.70982		10.2123	3.43782
	343			16	14																					79	0		0	0.680272		10	2
	344			16	10																					79	1		0	0		9.28177	1.32597
	345			14	17																					78	5		0	4.19727		9	7
	346			8	16																					78	0		0	0		8.99743	0
	347			0	10																					78	2		0	1.84049		8.92116	1.47416e-14
	348			0	100																					77	0		0	0		9	4
	349			0	100																					77	0		0	2.56674		8	0
	350			0	100																					77	0		0	8.0829		7.64706	1.17647
	351			0	100																					77	0		0	0		7	0
	352			0	17																					77	0		0	8.61264e-14		7.02836	-0.123305
	353			0	100																					76	8		0	0		7	4
	354			0	11																					76	0		0	5.07246		6	1
	355			0	22																					76	0		0	0		6.19469	1.17994
	356			0	100																					76	0		0	0		6.09504	9.19421
	357			0	100																					76	0		0	0		6	0
	358			0	100																					75	0		0	0		5	4
	359			0	11																					75	0		0	6.40756		5	0
	360			0	19																					75	5		0	6.68757		5	0
	361			0	61																					75	0		0	0		2.15686	0
	362			0	25																					75	0		0	0.393873		1.53689	0
	363			0	30																					75	2		0	6.21762		0	0
	364			0	39																					74	7		0	7.39615		0	0
	365			0	48																					74	2		0	0		0	3.30138
	366			0	100																					72	0		0	9.33333		0	3.41151
																										72	3		0	9.4		0	2.8777
																										71	0		0	0		0	7.95455
																										71	4		0	0.10846		0	5.24246
																										71	0		0	0		0	8.73096
																										69	4		0	3.45369		0	0
																										69	0		0	0		0	8.3
																										68	6		0	5.20646		0	0
																										68	3		0	0		0	0
																										67	6		0	0		0	7.89474
																										67	0		0	0		0	4.19847
																										65	9		0	0		0	1.30011
																										65	7		0	0		0	5.64854
																										64	0		0	0		0	0
																										64	0		0	0		0	0
																										64	2		0	1.61527		0	2.76596
																										63	2		0	0		0	0.30896
																										62	0		0	7.6		0	0
																										62	0		0	0		0	0
																										60	0		0	0		0	9.36491
																										60	0		0	2.53036		0	2.64901
																										59	2		0	0		0	5.25773
																										54	1		0	0.619195		0	0.739827
																										53	0		0	6.46872		0	0
																										51	0		0	0		0	1.06509
																										50	5		0	0		0	6.43514
																										49	0		0	1.64103		0	8.23775
																										49	0		0	0		0	1.25
																										39	0		0	0		0	0
																										37	9		0	0		0	0
																										29	0		0	0		0	3.60082
																										29	6		0	0		0	0.304878
																										28	0		0	0		0	3.13853
																										20	0		0	0		0	0
																										15	0		0	0		0	0
																										14	7		0	4.43299		0	2.36305
																										12	0		0	1.63934		0	4.12371
																										11	0		0	0		0	0
																										8	10		0	0		0	1.5548e-14
																										7	4		0	1.45157e-14		0	3.65631
																										6	0		0	0.115473		0	0
																										6	10		0	2.31156		0	0
																										4	0		0	0		0	0
																										3	10		0	0		0	0
																										3	5		0	0		0	0.109409
																										1	0		0	0		0	0.425532
																										0	9		0	0		0	0
																										0	0		0	0		0	0
																										0	8		0	0		0	0
																										0	10		0	0		0	2.40586
																										0	2		0	6.58436		0	0
																										0	0		0	2.73834		0	0
																										0	5		0	1.46655e-14		0	0
																										0	10		0	0		0	1.6269
																										0	0		0	0		0	0
																										0	10		0	0		0	0
																										0	0		0	0.104167		0	0
																										0	0		0	0		0	3.23276
																										0	2		0	1.47722e-14		0	4.29319
																										0	0		0	0		0	9.48827
																										0	0		0	0		0	2.29621
																										0	0		0	0		0	0
																										0	9		0	0		0	1.34529
																										0	0		0	6.4346		0	0
																										0	7		0	0		0	3.1679
																										0	2		0	9		0	4.19727
																										0	0		0	6		0	0
																										0	4		0	2		0	4.11827
																										0	0		0	4		0	4.72193
																										0	0		0	2		0	7.70833
																										0	0		0	7		0	7.09812
																										0	0		0	3		0	0
																										0	0		0	0		0	0
																										0	0		0	5		0	0
																										0	0		0	2		0	0
																										0	0		0	1		0	0
																										0	0		0	2		0	4.09417
																										0	0		0	2		0	3.18665
																										0	4		0	1		0	0
																										0	0		0	0		0	0
																										0	2		0	2		0	0
																										0	0		0	5		0	4.90405
																										0	3		0	3		0	3.69565
																										0	0		0	6		0	0
																										0	0		0	3		0	3.1
																										0	0		0	0		0	0
																										0	0		0	0		0	5.50847
																										0	0		0	0		0	1.80467
																										0	0		0	9		0	6.14407
																										0	0		0	0		0	9.9182
																										0	0		0	2		0	5.15996
																										0	0		0	5		0	0
																										0	0		0	0		0	0
																										0	0		0	0		0	0
																										0	0		0	1		0	5.25232
																										0	0		0	0		0	6.17801
																										0	9		0	3		0	0
																										0	5		0	0		0	0
																										0	5		0	0		0	1
																										0	7		0	0		0	4
																										0	0		0	3		0	4
																										0	0		0	2		0	3
																										0	0		0	0		0	1
																										0	6		0	0		0	0
																										0	0		0	8		0	0
																										0	0		0	4		0	3
																										0	10		0	0		0	7
																										0	0		0	0		0	1
																										0	0		0	6		0	4
																										0	0		0	0		0	0
																										0	0		0	3		0	1
																										0	0		0	7		0	2
																										0	0		0	0		0	0
																										0	4		0	0		0	8
																										0	0		0	4		0	6
																										0	0		0	0		0	7
																										0	0		0	0		0	2
																										90	10		0	0		0	5
																										89	11		0	0		0	0
																										88	12		0	0		0	7
																										85	13		0	0		0	5
																										85	13		0	2		0	0
																										83	14		0	3		0	3
																										83	17		0	0		0	0
																										82	14		0	0		0	0
																										82	13		0	9		0	8
																										81	16		0	1		0	0
																										81	15		0	0		0	1
																										80	11		0	0		0	0
																										79	21		0	0		0	3
																										79	16		0	3		0	3
																										77	23		0	0		0	1
																										77	11		0	0		0	3
																										75	13		0	1		0	1
																										74	25		0	0		0	2
																										74	24		0	0		0	9
																										73	22		0	0		0	0
																										73	16		0	0		0	0
																										71	11		0	0		0	1
																										71	15		0	0		0	0
																										62	38		0	3		0	0
																										62	24		0	0		0	3
																										62	22		0	3		0	1
																										60	14		0	0		0	0
																										53	48		0	6		0	0
																										52	43		0	1		0	0
																										48	43		0	6		0	2
																										43	28		0	0		0	0
																										36	12		0	1		0	0
																										33	14		0	0		0	3
																										32	34		85.4241	14.2174		0	1
																										25	11		75	11		0	1
																										24	63		69.0588	11.5294		0	0
																										21	32		61.9808	33.3333		0	4
																										19	32		56.9378	10.0478		0	0
																										18	47		55	24		0	8
																										16	29		52	12		0	1
																										13	12		46	16		0	2
																										3	11		44	10		0	1
																										0	13		43	26		0	6
																										0	11		39	31		0	6
																										0	13		34	34		0	0
																										0	17		33	29		0	5
																										0	42		31	18		0	6
																										0	13		26	17		0	2
																										0	13		22.8	17.1		0	6
																										0	11		19	27		0	9
																										0	100		18	33		0	0
																										0	95		16	18		0	0
																										0	12		15	21		0	9
																										0	42		14	26		74	22
																										0	46		12.685	10.0423		74	12
																										0	25		0	10.2		71	14
																										0	17		0	41.7		53.2511	46.7489
																										0	16		0	14.9425		51	20
																										0	12		0	35.5		43.9348	39.1437
																										0	13		0	14.8886		40.6762	14.8566
																										0	19		0	68.5		40	27
																										0	11		0	10.1		39.18	24.6014
																										0	20		0	11.206		26.9394	43.8646
																										0	100		0	100		25	68
																										0	100		0	45.7782		21	19
																										0	18		0	10.998		0	11.8
																										0	14		0	52.7251		0	10.7
																										0	15		0	58.2383		0	100
																										0	20		0	63.2937		0	100
																										0	20		0	56.5		0	100
																										0	20		0	30.9426		0	18.4
																										0	32		0	12.7572		0	10.3
																										0	20		0	48.5477		0	48.136
																										0	16		0	21.4994		0	12.6126
																										0	33		0	25.977		0	100
																										0	14		0	52.3187		0	100
																										0	18		0	10.5428		0	17.0139
																										0	22		0	17.3695		0	12.2843
																										0	22		0	100		0	11.2
																										0	100		0	57.2		0	100
																										0	16		0	10.1		0	13.1808
																										0	100		0	100		0	33.092
																										0	11		0	43.6364		0	14.3617
																										0	16		0	100		0	100
																										0	100		0	57		0	19.0031
																										0	97		0	28		0	100
																										0	18		0	100		0	50.3919
																										0	100		0	100		0	100
																										0	79		0	60		0	30
																										0	40		0	100		0	100
																										0	24		0	25		0	60
																										0	27		0	15		0	100
																										0	37		0	100		0	11
																										0	100		0	25		0	14
																										0	21		0	100		0	37
																										0	100		0	11		0	14
																										0	100		0	53		0	100
																										0	13		0	43		0	100
																										0	100		0	100		0	17
																										0	100		0	31		0	100
																										0	100		0	100		0	17
																										0	100		0	11		0	100
																										0	37		0	100		0	49
																										0	68		0	100		0	100
																										0	100		0	100		0	15

## Sheet: Figure 4
Fig 4A-C		MDS1	MDS2	set	I_P	I_un	Br_P	Br_un		Fig 4D		MDS1	MDS2	set	I_P	I_un	Br_P	Br_un		Fig 4E		Ncapping_%AUC_product	Suzuki_P_%AUC	Total_Suzuki_product_%AUC	Ncapping_%AUC_product	Suzuki_P_%AUC	Total_Suzuki_product_%AUC	Ncapping_%AUC_product	Suzuki_P_%AUC	Total_Suzuki_product_%AUC	Ncapping_%AUC_product	Suzuki_P_%AUC	Total_Suzuki_product_%AUC	Ncapping_%AUC_product	Suzuki_P_%AUC	Total_Suzuki_product_%AUC
	O=C(O)COc1cc(F)cc(B(O)O)c1	2.06332	0.942676	4	100	0	96	0			O=C(O)COc1cc(F)cc(B(O)O)c1	2.06332	0.942676	4	100	0	96	0			OC[C@@H]1[C@H]([C@H]2N1CCCCNC2)C3=CC=C(C=C3)Br	97	31	31	47	21	21	4	29	75	65	46	67	65	38	54
	CN(C)CCc1ccc(B(O)O)cc1	1.63338	0.700856	4	100	0	94	0			CN(C)CCc1ccc(B(O)O)cc1	1.63338	0.700856	4	100	0	94	0			OC[C@@H]1[C@H]([C@H]2N1C(CNC2)=O)C3=CC=C(C=C3)Br	79	81	81	81	51	51	99	41	41	82	51	67	79	81	81
	Cn1c(=O)[nH]c2ccc(B3OC(C)(C)C(C)(C)O3)cc21	1.66567	0.778865	4	100	0	92	0			Cn1c(=O)[nH]c2ccc(B3OC(C)(C)C(C)(C)O3)cc21	1.66567	0.778865	4	100	0	92	0			OC[C@H]1[C@H]([C@@H]2N1CCCCNC2)C3=CC=C(C=C3)Br	95	38	38	41	25	25	0			86	55	62	65	40	59
	OB(O)c1ccc2c(c1)OCO2	1.86059	0.154884	4	100	0	92	0			OB(O)c1ccc2c(c1)OCO2	1.86059	0.154884	4	100	0	92	0			OC[C@@H]1[C@@H]([C@H]2N1C(CNC2)=O)C3=CC=C(C=C3)Br	96	38	38	96	44	44	98	33	33	94	60	60	96	71	71
	CC1(C)OB(c2ccc3c(c2)COC(=O)N3)OC1(C)C	1.72725	-0.160742	4	100	0	87	0			CC1(C)OB(c2ccc3c(c2)COC(=O)N3)OC1(C)C	1.72725	-0.160742	4	100	0	87	0			OC[C@@H]1[C@H]([C@@H]2N1C(CNC2)=O)C3=CC=C(C=C3)Br	96	76	76	97	44	44	98	43	43	94	59	59	98	86	86
	Cn1nccc1B(O)OC(C)(C)C(C)(C)O	1.59585	-0.0930821	4	100	0	84	0			Cn1nccc1B(O)OC(C)(C)C(C)(C)O	1.59585	-0.0930821	4	100	0	84	0			OC[C@H]1[C@@H]([C@H]2N1C(CNC2)=O)C3=CC=C(C=C3)Br	96	77	77	98	65	65	98	42	42	95	64	64	96	69	69
	COC(=O)c1ccc(B(O)O)c(F)c1	2.46898	0.696401	4	100	0	81	0			COC(=O)c1ccc(B(O)O)c(F)c1	2.46898	0.696401	4	100	0	81	0			OC[C@H]1[C@@H]([C@@H]2N1C(CNC2)=O)C3=CC=C(C=C3)Br	96	79	79	96	61	61	98	39	39	94	69	69	96	83	83
	CC(C)(C)C1CC=C(B(O)O)CC1	1.79847	-0.401701	4	100	0	76	0			CC(C)(C)C1CC=C(B(O)O)CC1	1.79847	-0.401701	4	100	0	76	0			OC[C@@H]1[C@@H]([C@@H]2N1CCCCNC2)C3=CC=C(C=C3)Br	99	54	54	60	46	46	8	0	42	71	47	66	70	48	65
	COc1c(C)cc(B(O)O)cc1C	1.87366	0.738362	4	99	0	99	0			COc1c(C)cc(B(O)O)cc1C	1.87366	0.738362	4	99	0	99	0			OC[C@@H]1[C@@H]([C@H]2N1CCCCNC2)C3=CC=C(C=C3)Br	95	56	56	44	31	31	5	20	54	85	48	56	61	42	57
	CCOC(=O)c1cccc(B(O)O)c1	2.32662	0.318665	4	99	0	94	1			CCOC(=O)c1cccc(B(O)O)c1	2.32662	0.318665	4	99	0	94	1			OC[C@@H]1[C@H]([C@@H]2N1CCCCNC2)C3=CC=C(C=C3)Br	97	50	50	86	64	64	11	29	71	93	57	57	82	55	65
	OB(O)c1cccc(-c2ccccc2)c1	2.07836	0.162408	4	99	0	93	0			OB(O)c1cccc(-c2ccccc2)c1	2.07836	0.162408	4	99	0	93	0			OC[C@@H](N(S1(=O)=O)C[C@@H]([C@@H](OC2=C1C=CC(Br)=C2)CNC)C)C	63	41	69	22	9	86	2	0	98	62	32	69	51	35	64
	Nc1cccc(B(O)O)c1	2.05654	0.235219	4	99	0	91	1			Nc1cccc(B(O)O)c1	2.05654	0.235219	4	99	0	91	1			OC[C@H](N(S1(=O)=O)C[C@@H]([C@@H](OC2=C1C=CC(Br)=C2)CNC)C)C	60	45	93	25	10	75	2	0	97	61	41	75	56	39	69
	COC(=O)CCc1cccc(B(O)O)c1	2.42372	0.308569	4	99	0	90	0			COC(=O)CCc1cccc(B(O)O)c1	2.42372	0.308569	4	99	0	90	0			OC[C@@H](N(S1(=O)=O)C[C@H]([C@H](OC2=C1C=CC(Br)=C2)CNC)C)C	62	46	94	24	8	84	2	0	88	62	27	66	55	41	65
	CCCOc1ccc(B(O)O)cc1Cl	1.83491	0.744542	4	99	0	85	0			CCCOc1ccc(B(O)O)cc1Cl	1.83491	0.744542	4	99	0	85	0			OC[C@H](N(S1(=O)=O)C[C@H]([C@H](OC2=C1C=CC(Br)=C2)CNC)C)C	65	51	94	23	7	87	3	0	85	59	29	57	57	35	57
	CC(C)c1cccc(B(O)OCCO)c1	2.14092	0.190637	4	99	0	84	0			CC(C)c1cccc(B(O)OCCO)c1	2.14092	0.190637	4	99	0	84	0			OC[C@@H](N(S1(=O)=O)C[C@@H]([C@H](OC2=C1C=CC(Br)=C2)CNC)C)C	90	53	53	13	6	75	0	0	67	58	27	51	50	40	67
	OB(O)c1ccc2ccccc2c1	1.98145	0.301996	4	99	0	81	0			OB(O)c1ccc2ccccc2c1	1.98145	0.301996	4	99	0	81	0			OC[C@H](N(S1(=O)=O)C[C@H]([C@@H](OC2=C1C=CC(Br)=C2)CNC)C)C	91	73	73	15	5	66	1	0	81	74	31	43	61	43	65
	CC1(C)OB(c2cc3ccccc3o2)OC1(C)C	2.17971	-0.157123	4	99	0	75	0			CC1(C)OB(c2cc3ccccc3o2)OC1(C)C	2.17971	-0.157123	4	99	0	75	0			OC[C@@H](N(S1(=O)=O)C[C@@H]([C@H](OC2=C1C=CC(Br)=C2)CNC)C)C	89	73	73	15	5	68	0	0	73	69	38	54	59	49	71
	CC(=O)Nc1cccc(B(O)O)c1	2.19609	0.750262	4	98	0	100	0			CC(=O)Nc1cccc(B(O)O)c1	2.19609	0.750262	4	98	0	100	0			CCOC(C1=CC2=C(C(C3=CC=C(Br)C=C3)=N1)[C@@H](CCO)NC2)=O	96	66	66	33	23	62	41			92	50	50	91	68	68
	COc1ccc2cc(B(O)O)ccc2c1	2.15248	0.471504	4	98	0	97	0			COc1ccc2cc(B(O)O)ccc2c1	2.15248	0.471504	4	98	0	97	0			CCOC(C1=CC2=C(C(C3=CC=CC(Br)=C3)=N1)[C@H](CCO)NC2)=O	98	59	59	94	36	79	55			95	59	59	92	72	72
	OCc1cccc(B(O)O)c1	2.15266	0.151939	4	98	0	97	0			OCc1cccc(B(O)O)c1	2.15266	0.151939	4	98	0	97	0			OC(C1=CC2=C(C(C3=CC=C(Br)C=C3)=N1)[C@@H](CCO)NC2)=O	95	66	66	91	66	66	36	31	60	97	52	52	99	64	64
	Cc1cc(B(O)O)ccc1Cl	1.96904	0.506465	4	98	0	97	1			Cc1cc(B(O)O)ccc1Cl	1.96904	0.506465	4	98	0	97	1			OC(C1=CC2=C(C(C3=CC=CC(Br)=C3)=N1)[C@H](CCO)NC2)=O	98	77	77	95	49	49	47	35	63	96	49	49	98	63	63
	CN(C)Cc1cc(B(O)O)ccc1F	2.26052	0.721936	4	98	0	95	0			CN(C)Cc1cc(B(O)O)ccc1F	2.26052	0.721936	4	98	0	95	0			IC(C=C1)=CC=C1[C@H]2CN(C(CCCC(O)=O)=O)CC23CNC3	97	52	52	96	62	62	56	38	38	93	61	61	93	85	85
	COc1cc(B(O)O)ccc1C	2.21314	0.511464	4	98	0	95	0			COc1cc(B(O)O)ccc1C	2.21314	0.511464	4	98	0	95	0			IC(C=C1)=CC=C1[C@@H]2CN(C(CCCC(O)=O)=O)CC23CNC3	98	71	71	98	73	73	60	46	46	94	62	62	94	91	91
	CNC(=O)c1ccc(B(O)O)cc1	1.91432	0.852776	4	98	0	94	0			CNC(=O)c1ccc(B(O)O)cc1	1.91432	0.852776	4	98	0	94	0			IC(C=C1)=CC=C1[C@H]2CNCC23CN(C(CCCC(O)=O)=O)C3	98	73	73	98	65	65	37	37	61	95	58	58	97	80	80
	O=C(O)c1ccc(B(O)O)cc1Cl	1.97579	0.714988	4	98	0	94	0			O=C(O)c1ccc(B(O)O)cc1Cl	1.97579	0.714988	4	98	0	94	0			IC(C=C1)=CC=C1[C@@H]2CNCC23CN(C(CCCC(O)=O)=O)C3	98	39	53	97	58	58	35	46	71	95	58	58	97	84	84
	CC1(C)OB(c2cnc(N)nc2)OC1(C)C	1.45103	0.324973	4	98	0	93	0			CC1(C)OB(c2cnc(N)nc2)OC1(C)C	1.45103	0.324973	4	98	0	93	0			OC([C@H]1NC[C@@H](OC2=CC=C(I)C=C2)C1)=O	98	47	57	96	38	38	36	41	70	95	47	47	96	58	58
	Cc1ccc(B(O)O)cc1Cl	2.01028	0.504912	4	98	0	91	0			Cc1ccc(B(O)O)cc1Cl	2.01028	0.504912	4	98	0	91	0			OC([C@H]1NC[C@H](OC2=CC=C(I)C=C2)C1)=O	98	60	84	97	53	53	51	8	43	89	50	50	93	61	61
	OB(O)c1cccc(F)c1	2.16509	0.34956	4	98	0	91	0			OB(O)c1cccc(F)c1	2.16509	0.34956	4	98	0	91	0			OC([C@@H]1NC[C@H](OC2=CC=C(I)C=C2)C1)=O	98	48	81	97	50	50	0	0	51	98	44	44	95	56	56
	Cc1ccc(B(O)O)cc1	1.92914	0.295257	4	98	0	90	0			Cc1ccc(B(O)O)cc1	1.92914	0.295257	4	98	0	90	0			OC([C@@H]1NC[C@@H](OC2=CC=C(I)C=C2)C1)=O	97	66	66	96	57	57	54	30	30	93	35	35	96	52	52
	COc1ccc(B(O)O)cc1Cl	2.04685	0.630133	4	98	0	90	8			COc1ccc(B(O)O)cc1Cl	2.04685	0.630133	4	98	0	90	8			OC([C@H]1NC[C@@H](OC2=CC(I)=CC=C2)C1)=O	97	76	76	98	63	63	43	29	57	94	36	36	94	49	49
	CC(C)Cc1ccc(B(O)O)cc1	1.92097	-0.0145299	4	98	0	88	0			CC(C)Cc1ccc(B(O)O)cc1	1.92097	-0.0145299	4	98	0	88	0			OC([C@H]1NC[C@H](OC2=CC(I)=CC=C2)C1)=O	97	84	84	98	68	68	56	31	60	93	33	33	96	76	76
	CCc1cccc(B(O)O)c1	2.11517	0.119778	4	98	0	88	0			CCc1cccc(B(O)O)c1	2.11517	0.119778	4	98	0	88	0			OC([C@@H]1NC[C@H](OC2=CC(I)=CC=C2)C1)=O	98	71	71	98	72	72	42	33	58	93	44	44	94	58	58
	Cc1cc(B(O)O)ccc1F	2.10699	0.504172	4	98	0	88	0			Cc1cc(B(O)O)ccc1F	2.10699	0.504172	4	98	0	88	0			OC([C@@H]1NC[C@@H](OC2=CC(I)=CC=C2)C1)=O	98	49	49	97	67	67	52	30	58	95	42	42	96	62	62
	Cc1ccc2cc(B(O)O)ccc2n1	1.73951	0.456539	4	98	0	88	0			Cc1ccc2cc(B(O)O)ccc2n1	1.73951	0.456539	4	98	0	88	0			OC([C@H]1NC[C@@H](OCC2=CC=C(I)C=C2)C1)=O	96	78	78	94	69	69		33	33	92	44	44	93	71	71
	CC(C)(C)OCc1ccc(B(O)O)cc1	1.71252	0.74869	4	98	0	87	0			CC(C)(C)OCc1ccc(B(O)O)cc1	1.71252	0.74869	4	98	0	87	0			OC([C@H]1NC[C@H](OCC2=CC=C(I)C=C2)C1)=O	98	64	64	94	63	63		69	69	90	50	50	97	82	82
	OCc1ccc(B(O)O)cc1	1.95842	0.120581	4	98	0	87	1			OCc1ccc(B(O)O)cc1	1.95842	0.120581	4	98	0	87	1			OC([C@@H]1NC[C@H](OCC2=CC=C(I)C=C2)C1)=O	97	63	63	95	63	63		54	54	92	47	47	97	80	80
	[2H]c1c([2H])c([2H])c(B(O)O)c([2H])c1[2H]	1.59166	0.856875	4	98	0	87	1			[2H]c1c([2H])c([2H])c(B(O)O)c([2H])c1[2H]	1.59166	0.856875	4	98	0	87	1			OC([C@@H]1NC[C@@H](OCC2=CC=C(I)C=C2)C1)=O	98	78	78	96	59	59		51	51	90			96	85	85
	CC(C)Oc1ccc(B(O)O)cc1F	2.24793	0.746257	4	98	0	86	0			CC(C)Oc1ccc(B(O)O)cc1F	2.24793	0.746257	4	98	0	86	0			OC([C@H]1NC[C@@H](OCC2=CC(I)=CC=C2)C1)=O	97	77	77	96	58	58		65	65	91			95	76	76
	O=C(O)c1ccc(B(O)O)c(Cl)c1	2.35515	0.767315	4	98	0	85	0			O=C(O)c1ccc(B(O)O)c(Cl)c1	2.35515	0.767315	4	98	0	85	0			OC([C@H]1NC[C@H](OCC2=CC(I)=CC=C2)C1)=O	97	59	59	96	64	64		62	62	91			97	77	77
	CCOc1ccc(B(O)O)cc1C	2.05081	0.41437	4	98	0	83	0			CCOc1ccc(B(O)O)cc1C	2.05081	0.41437	4	98	0	83	0			OC([C@@H]1NC[C@H](OCC2=CC(I)=CC=C2)C1)=O	97	65	65	94	59	59		59	59	91			95	81	81
	CC(C)(C)c1cccc(B(O)O)c1	2.06674	0.233471	4	98	0	82	1			CC(C)(C)c1cccc(B(O)O)c1	2.06674	0.233471	4	98	0	82	1			OC([C@H]1NC[C@@H](OCC2=CC(I)=CC=C2)C1)=O	98	55	55	95	52	52		62	62	92			97	81	81
	COC(=O)c1cc(B2OC(C)(C)C(C)(C)O2)ccc1C	2.24935	0.630447	4	98	0	81	0			COC(=O)c1cc(B2OC(C)(C)C(C)(C)O2)ccc1C	2.24935	0.630447	4	98	0	81	0			IC(C=C1)=CC=C1[C@H]2CN[C@H]2C(NCCCCCC(O)=O)=O	94	56	56	95	73	73	97	71	71	92	67	67	95	80	80
	OB(O)c1ccc(-c2ccccc2)cc1	2.0031	0.083474	4	98	0	79	3			OB(O)c1ccc(-c2ccccc2)cc1	2.0031	0.083474	4	98	0	79	3			IC(C=C1)=CC=C1[C@@H]2CN[C@@H]2C(NCCCCCC(O)=O)=O	94	66	66	95	71	71	99	65	65	93	62	62	96	82	82
	OB(O)c1cccc2ccccc12	2.31227	-0.0993054	4	98	0	78	0			OB(O)c1cccc2ccccc12	2.31227	-0.0993054	4	98	0	78	0			IC(C=C1)=CC=C1[C@H]2CN[C@@H]2C(NCCCCCC(O)=O)=O	96	74	74	95	74	74	99	58	58	93	64	64	96	69	69
	CCCCc1ccc(B(O)O)cc1	1.99183	-0.0793368	4	98	0	71	0			CCCCc1ccc(B(O)O)cc1	1.99183	-0.0793368	4	98	0	71	0			IC(C=C1)=CC=C1[C@@H]2CN[C@H]2C(NCCCCCC(O)=O)=O	97	75	75	97	75	75	99	53	53	94	65	65	97	62	62
	O=C(O)Cc1cccc(B(O)O)c1	2.25062	0.179775	4	97	0	98	0			O=C(O)Cc1cccc(B(O)O)c1	2.25062	0.179775	4	97	0	98	0			IC(C=C1)=CC=C1[C@H]2CCN[C@H]2C(NCCCCCC(O)=O)=O	98	67	67	99	71	71	66	49	49	97	62	62	96	79	79
	OB(O)c1ccc(Cl)c(Cl)c1	1.8902	0.486891	4	97	0	98	0			OB(O)c1ccc(Cl)c(Cl)c1	1.8902	0.486891	4	97	0	98	0			IC(C=C1)=CC=C1[C@@H]2CCN[C@@H]2C(NCCCCCC(O)=O)=O	96	68	68	97	72	72	65	49	49	95	67	67	97	72	72
	Cc1cccc(B(O)O)c1	2.06395	0.278504	4	97	0	96	0			Cc1cccc(B(O)O)c1	2.06395	0.278504	4	97	0	96	0			IC(C=C1)=CC=C1[C@H]2CCN[C@@H]2C(NCCCCCC(O)=O)=O	97	60	60	98	75	75	88	72	72	95	66	66	99	68	68
	O=C(O)c1cc(B(O)O)ccc1Cl	2.00435	0.691469	4	97	0	96	0			O=C(O)c1cc(B(O)O)ccc1Cl	2.00435	0.691469	4	97	0	96	0			IC(C=C1)=CC=C1[C@@H]2CCN[C@H]2C(NCCCCCC(O)=O)=O	96	61	61	96	81	81	86	80	80	95	69	69	97	79	79
	CNC(=O)c1ccc(B2OC(C)(C)C(C)(C)O2)cc1C	2.05658	0.805598	4	97	1	96	1			CNC(=O)c1ccc(B2OC(C)(C)C(C)(C)O2)cc1C	2.05658	0.805598	4	97	1	96	1			OC([C@@H]1NC[C@@H]1C2=CC(I)=CC=C2)=O	97	75	75	97	77	77	100	61	61	97	65	65	98	82	82
	OB(O)c1ccc2c(c1)CCC2	1.87483	0.231532	4	97	0	94	0			OB(O)c1ccc2c(c1)CCC2	1.87483	0.231532	4	97	0	94	0			OC([C@H]1NC[C@H]1C2=CC(I)=CC=C2)=O	98	74	74	98	75	75	100	57	57	95	62	62	95	73	73
	OB(O)c1cccc(Oc2ccccc2)c1	2.23351	0.232774	4	97	0	94	0			OB(O)c1cccc(Oc2ccccc2)c1	2.23351	0.232774	4	97	0	94	0			OC([C@H]1NC[C@@H]1C2=CC(I)=CC=C2)=O	96	86	86	97	73	73	99	54	54	94	66	66	97	88	88
	CCn1ccc(B2OC(C)(C)C(C)(C)O2)n1	1.63791	-0.214647	4	97	0	92	0			CCn1ccc(B2OC(C)(C)C(C)(C)O2)n1	1.63791	-0.214647	4	97	0	92	0			OC([C@@H]1NC[C@H]1C2=CC(I)=CC=C2)=O	97	83	83	99	69	69	99	55	55	96	68	68	94	88	88
	COc1cc(B(O)O)ccc1Cl	2.03245	0.637438	4	97	0	91	3			COc1cc(B(O)O)ccc1Cl	2.03245	0.637438	4	97	0	91	3			OC([C@@H]1NCC[C@@H]1C2=CC(I)=CC=C2)=O	95	61	61	98	69	69	98	58	58	98	80	80	96	83	83
	COc1ccc(B(O)O)cc1F	2.21099	0.581405	4	97	0	90	0			COc1ccc(B(O)O)cc1F	2.21099	0.581405	4	97	0	90	0			OC([C@H]1NCC[C@H]1C2=CC(I)=CC=C2)=O	99	60	60	99	70	70	99	58	58	91	84	84	95	84	84
	COc1cc(B(O)O)cc(C(=O)O)c1	2.18817	0.915637	4	97	0	90	7			COc1cc(B(O)O)cc(C(=O)O)c1	2.18817	0.915637	4	97	0	90	7			OC([C@H]1NCC[C@@H]1C2=CC(I)=CC=C2)=O	98	55	55	99	65	65	98	60	60	98	76	76	99	76	76
	Cc1cc(C)cc(B(O)O)c1	1.83612	0.490828	4	97	0	89	0			Cc1cc(C)cc(B(O)O)c1	1.83612	0.490828	4	97	0	89	0			OC([C@@H]1NCC[C@H]1C2=CC(I)=CC=C2)=O	98	68	68	99	76	76	98	77	77	98	79	79	99	84	84
	OB(O)c1ccc(F)c(C(F)(F)F)c1	2.06295	0.658746	4	97	0	89	0			OB(O)c1ccc(F)c(C(F)(F)F)c1	2.06295	0.658746	4	97	0	89	0			OC([C@@H]1NCCC[C@@H]1C2=CC(I)=CC=C2)=O	99	50	50	94	70	70	12	12	67	81	67	67	74	59	81
	O=C(O)c1cccc(B(O)O)c1	2.22218	0.356846	4	97	0	89	3			O=C(O)c1cccc(B(O)O)c1	2.22218	0.356846	4	97	0	89	3			OC([C@H]1NCCC[C@H]1C2=CC(I)=CC=C2)=O	98	52	52	98	73	73	97	63	63	94	79	79	85	72	80
	CC1(C)OB(c2ccc(C3(CO)CC3)cc2)OC1(C)C	1.91762	-0.192157	4	97	1	88	0			CC1(C)OB(c2ccc(C3(CO)CC3)cc2)OC1(C)C	1.91762	-0.192157	4	97	1	88	0			OC([C@H]1NCCC[C@@H]1C2=CC(I)=CC=C2)=O	14	23	63	64	49	49	3	6	61	94	76	76	77	71	78
	CCCc1ccc(B(O)O)cc1	1.92389	0.0317512	4	97	0	86	0			CCCc1ccc(B(O)O)cc1	1.92389	0.0317512	4	97	0	86	0			OC([C@@H]1NCCC[C@H]1C2=CC(I)=CC=C2)=O	13	22	61	98	77	77	78	59	71	93	78	78	78	56	66
	CCc1ccc(B(O)O)cc1	1.93903	0.107257	4	97	0	86	0			CCc1ccc(B(O)O)cc1	1.93903	0.107257	4	97	0	86	0
	CC1(C)OB(c2cccc(Cn3cccn3)c2)OC1(C)C	1.74079	-0.0421727	4	97	0	84	1			CC1(C)OB(c2cccc(Cn3cccn3)c2)OC1(C)C	1.74079	-0.0421727	4	97	0	84	1
	CC(=O)c1cccc(B(O)O)c1	2.2368	0.358905	4	97	0	79	0			CC(=O)c1cccc(B(O)O)c1	2.2368	0.358905	4	97	0	79	0
	COC(=O)c1cc(F)cc(B(O)O)c1	2.24857	0.888845	4	97	0	75	0			COC(=O)c1cc(F)cc(B(O)O)c1	2.24857	0.888845	4	97	0	75	0
	COc1ccc(C(C)C)cc1B(O)O	2.5717	0.631365	4	97	0	72	0			COc1ccc(C(C)C)cc1B(O)O	2.5717	0.631365	4	97	0	72	0
	O=C(O)c1cc(Cl)cc(B(O)O)c1	1.94775	0.925822	4	96	0	100	0			O=C(O)c1cc(Cl)cc(B(O)O)c1	1.94775	0.925822	4	96	0	100	0
	CC1(C)OB(c2cnn(-c3ccncc3)c2)OC1(C)C	1.42795	0.168261	4	96	0	99	0			CC1(C)OB(c2cnn(-c3ccncc3)c2)OC1(C)C	1.42795	0.168261	4	96	0	99	0
	OB(O)c1cc(Cl)cc(Cl)c1	1.77886	0.759677	4	96	0	98	0			OB(O)c1cc(Cl)cc(Cl)c1	1.77886	0.759677	4	96	0	98	0
	COc1cc(F)cc(B(O)O)c1	2.23134	0.867563	4	96	0	95	0			COc1cc(F)cc(B(O)O)c1	2.23134	0.867563	4	96	0	95	0
	COc1cc(OC)cc(B(O)O)c1	2.19192	0.857468	4	96	0	95	0			COc1cc(OC)cc(B(O)O)c1	2.19192	0.857468	4	96	0	95	0
	CCNC(=O)c1cccc(B(O)O)c1	2.26448	0.144484	4	96	0	95	3			CCNC(=O)c1cccc(B(O)O)c1	2.26448	0.144484	4	96	0	95	3
	OB(O)c1cc(F)cc(Cl)c1	1.88282	0.855391	4	96	0	93	0			OB(O)c1cc(F)cc(Cl)c1	1.88282	0.855391	4	96	0	93	0
	COc1ccc(B(O)O)cc1C	2.17462	0.51627	4	96	0	93	1			COc1ccc(B(O)O)cc1C	2.17462	0.51627	4	96	0	93	1
	O=C(O)c1ccc(B(O)O)cc1F	2.15838	0.664304	4	96	0	93	1			O=C(O)c1ccc(B(O)O)cc1F	2.15838	0.664304	4	96	0	93	1
	CC1(C)OB(c2ccc3c(c2)CCC(=O)N3)OC1(C)C	1.68718	0.00175893	4	96	1	93	0			CC1(C)OB(c2ccc3c(c2)CCC(=O)N3)OC1(C)C	1.68718	0.00175893	4	96	1	93	0
	CCOc1cccc(B(O)O)c1	2.16417	0.208665	4	96	0	92	2			CCOc1cccc(B(O)O)c1	2.16417	0.208665	4	96	0	92	2
	CC1(C)OB(c2cccc(S(N)(=O)=O)c2)OC1(C)C	2.05751	0.211527	4	96	4	90	10			CC1(C)OB(c2cccc(S(N)(=O)=O)c2)OC1(C)C	2.05751	0.211527	4	96	4	90	10
	Cc1cccc(B(O)O)c1C	2.30805	0.0286097	4	96	0	88	0			Cc1cccc(B(O)O)c1C	2.30805	0.0286097	4	96	0	88	0
	OB(O)c1ccc(Oc2ccccc2)cc1	2.0638	0.0459772	4	96	0	85	0			OB(O)c1ccc(Oc2ccccc2)cc1	2.0638	0.0459772	4	96	0	85	0
	COc1ccc(F)c(B(O)O)c1	2.46176	0.544792	4	96	0	83	0			COc1ccc(F)c(B(O)O)c1	2.46176	0.544792	4	96	0	83	0
	OB(O)c1cccc(OC(F)(F)F)c1	2.29488	0.305086	4	96	0	82	0			OB(O)c1cccc(OC(F)(F)F)c1	2.29488	0.305086	4	96	0	82	0
	CC1(C)OB(C2=CCNCC2)OC1(C)C	1.75332	-0.35891	4	96	3	76	6			CC1(C)OB(C2=CCNCC2)OC1(C)C	1.75332	-0.35891	4	96	3	76	6
	CC1(C)OB(c2cnc3occc3c2)OC1(C)C	1.50222	0.287684	4	96	0	75	0			CC1(C)OB(c2cnc3occc3c2)OC1(C)C	1.50222	0.287684	4	96	0	75	0
	OB(O)c1cccc(Cl)c1	2.05991	0.360848	4	95	0	98	0			OB(O)c1cccc(Cl)c1	2.05991	0.360848	4	95	0	98	0
	OCc1ccccc1B(O)O	2.39258	-0.0970978	4	95	0	98	0			OCc1ccccc1B(O)O	2.39258	-0.0970978	4	95	0	98	0
	OCCc1cccc(B(O)O)c1	2.1643	0.0690608	4	95	0	94	1			OCCc1cccc(B(O)O)c1	2.1643	0.0690608	4	95	0	94	1
	OB(O)c1ccc(F)c(Cl)c1	2.01644	0.59183	4	95	2	92	5			OB(O)c1ccc(F)c(Cl)c1	2.01644	0.59183	4	95	2	92	5
	COc1ncccc1B(O)O	1.87227	-0.0256399	4	95	0	91	0			COc1ncccc1B(O)O	1.87227	-0.0256399	4	95	0	91	0
	O=C(O)CCc1cccc(B(O)O)c1	2.22115	0.0752138	4	95	0	89	1			O=C(O)CCc1cccc(B(O)O)c1	2.22115	0.0752138	4	95	0	89	1
	CC1(C)OB(c2ccc3c(c2)CCOC3)OC1(C)C	1.76339	0.0587189	4	95	1	87	0			CC1(C)OB(c2ccc3c(c2)CCOC3)OC1(C)C	1.76339	0.0587189	4	95	1	87	0
	Cc1cc(F)ccc1B(O)O	2.41355	0.486568	4	95	0	86	0			Cc1cc(F)ccc1B(O)O	2.41355	0.486568	4	95	0	86	0
	NC(=O)c1ccc(B(O)O)cc1	2.24537	0.454173	4	95	5	84	2			NC(=O)c1ccc(B(O)O)cc1	2.24537	0.454173	4	95	5	84	2
	COc1ccc(Cl)cc1B(O)O	2.36528	0.693232	4	95	0	76	0			COc1ccc(Cl)cc1B(O)O	2.36528	0.693232	4	95	0	76	0
	O=C(O)c1cccc(B(O)O)c1F	2.54408	0.186372	4	95	5	71	0			O=C(O)c1cccc(B(O)O)c1F	2.54408	0.186372	4	95	5	71	0
	Nc1cc(B(O)O)ccc1F	2.06552	0.578477	4	94	0	100	0			Nc1cc(B(O)O)ccc1F	2.06552	0.578477	4	94	0	100	0
	CCNC(=O)c1ccc(B(O)O)cc1	1.89264	0.874879	4	94	0	97	1			CCNC(=O)c1ccc(B(O)O)cc1	1.89264	0.874879	4	94	0	97	1
	COc1ccc(C#N)cc1B(O)O	2.60059	0.597188	4	94	0	96	1			COc1ccc(C#N)cc1B(O)O	2.60059	0.597188	4	94	0	96	1
	O=C(NC1CC1)c1cccc(B(O)O)c1	2.28896	0.842825	4	94	0	95	0			O=C(NC1CC1)c1cccc(B(O)O)c1	2.28896	0.842825	4	94	0	95	0
	OB(O)c1ccc2c(c1)CCCO2	1.80399	-0.125637	4	94	0	94	0			OB(O)c1ccc2c(c1)CCCO2	1.80399	-0.125637	4	94	0	94	0
	COc1cc(C(=O)O)ccc1B(O)O	2.45157	0.66549	4	94	0	92	3			COc1cc(C(=O)O)ccc1B(O)O	2.45157	0.66549	4	94	0	92	3
	CC(=O)c1ccc(B(O)O)cc1	2.21202	0.454953	4	94	0	92	4			CC(=O)c1ccc(B(O)O)cc1	2.21202	0.454953	4	94	0	92	4
	OB(O)c1ccc(Cl)cc1	1.92883	0.434954	4	94	0	90	1			OB(O)c1ccc(Cl)cc1	1.92883	0.434954	4	94	0	90	1
	Cc1ccc(B(O)O)c(F)c1	2.13261	0.505487	4	94	0	89	0			Cc1ccc(B(O)O)c(F)c1	2.13261	0.505487	4	94	0	89	0
	OCc1ccc(Cl)c(B(O)O)c1	2.08927	0.888102	4	94	0	89	0			OCc1ccc(Cl)c(B(O)O)c1	2.08927	0.888102	4	94	0	89	0
	OB(O)c1ccc(Cl)c(F)c1	2.02614	0.598899	4	94	0	87	6			OB(O)c1ccc(Cl)c(F)c1	2.02614	0.598899	4	94	0	87	6
	CCOc1ncccc1B(O)O	1.86541	-0.162796	4	94	0	85	3			CCOc1ncccc1B(O)O	1.86541	-0.162796	4	94	0	85	3
	CC1(C)OB(c2cccc(O)c2F)OC1(C)C	2.44858	0.137179	4	94	0	81	0			CC1(C)OB(c2cccc(O)c2F)OC1(C)C	2.44858	0.137179	4	94	0	81	0
	Cc1ccc(F)cc1B(O)O	2.41397	0.484845	4	94	0	79	0			Cc1ccc(F)cc1B(O)O	2.41397	0.484845	4	94	0	79	0
	CC1(C)OB(c2cccc3c2CCO3)OC1(C)C	2.22874	-0.282044	4	94	1	78	0			CC1(C)OB(c2cccc3c2CCO3)OC1(C)C	2.22874	-0.282044	4	94	1	78	0
	OB(O)c1ccc(OC(F)(F)F)cc1	2.34728	0.353903	4	94	1	78	0			OB(O)c1ccc(OC(F)(F)F)cc1	2.34728	0.353903	4	94	1	78	0
	COCCc1cccc(B2OC(C)(C)C(C)(C)O2)c1	2.28053	0.184002	4	94	0	75	0			COCCc1cccc(B2OC(C)(C)C(C)(C)O2)c1	2.28053	0.184002	4	94	0	75	0
	Nc1cc(B(O)O)ccc1Cl	1.90805	0.555847	4	93	0	95	0			Nc1cc(B(O)O)ccc1Cl	1.90805	0.555847	4	93	0	95	0
	CC1(C)OB(c2ccc3ccc(=O)[nH]c3c2)OC1(C)C	1.77075	0.232998	4	93	3	95	0			CC1(C)OB(c2ccc3ccc(=O)[nH]c3c2)OC1(C)C	1.77075	0.232998	4	93	3	95	0
	CC1(C)OB(c2ccc(C3CCC(=O)N3)cc2)OC1(C)C	1.77449	-0.250273	4	93	0	93	0			CC1(C)OB(c2ccc(C3CCC(=O)N3)cc2)OC1(C)C	1.77449	-0.250273	4	93	0	93	0
	OB(O)c1cccc2c1OCCO2	2.27098	-0.240978	4	93	0	92	0			OB(O)c1cccc2c1OCCO2	2.27098	-0.240978	4	93	0	92	0
	CNC(=O)Nc1ccc(B2OC(C)(C)C(C)(C)O2)cc1	1.84491	0.883421	4	93	0	89	0			CNC(=O)Nc1ccc(B2OC(C)(C)C(C)(C)O2)cc1	1.84491	0.883421	4	93	0	89	0
	CC(C)(O)c1ccc(B2OC(C)(C)C(C)(C)O2)c(F)c1	2.4962	0.713515	4	93	0	88	0			CC(C)(O)c1ccc(B2OC(C)(C)C(C)(C)O2)c(F)c1	2.4962	0.713515	4	93	0	88	0
	OB(O)c1cc(F)c(F)c(F)c1	1.9007	0.768705	4	93	0	88	2			OB(O)c1cc(F)c(F)c(F)c1	1.9007	0.768705	4	93	0	88	2
	CC(C)NC(=O)c1cccc(B(O)O)c1	2.36163	0.332262	4	93	0	83	2			CC(C)NC(=O)c1cccc(B(O)O)c1	2.36163	0.332262	4	93	0	83	2
	CC(C)OCc1cccc(B(O)O)c1	2.18936	0.0310953	4	93	1	83	1			CC(C)OCc1cccc(B(O)O)c1	2.18936	0.0310953	4	93	1	83	1
	COc1ncc(B2OC(C)(C)C(C)(C)O2)cc1C	1.58748	0.501472	4	93	0	80	0			COc1ncc(B2OC(C)(C)C(C)(C)O2)cc1C	1.58748	0.501472	4	93	0	80	0
	Cc1c(Cl)cccc1B(O)O	2.39727	0.0432266	4	93	0	80	0			Cc1c(Cl)cccc1B(O)O	2.39727	0.0432266	4	93	0	80	0
	COc1ncc(Cl)cc1B(O)O	1.61746	0.735332	4	93	0	71	0			COc1ncc(Cl)cc1B(O)O	1.61746	0.735332	4	93	0	71	0
	CC1(C)OB(c2cnc3ccnn3c2)OC1(C)C	1.54186	0.0510041	4	93	7	71	0			CC1(C)OB(c2cnc3ccnn3c2)OC1(C)C	1.54186	0.0510041	4	93	7	71	0
	COC(=O)c1cc(O)cc(B2OC(C)(C)C(C)(C)O2)c1	2.16775	0.930933	4	92	6	94	0			COC(=O)c1cc(O)cc(B2OC(C)(C)C(C)(C)O2)c1	2.16775	0.930933	4	92	6	94	0
	OB(O)c1cccc2c1OCCCO2	2.24429	-0.282171	4	92	0	87	0			OB(O)c1cccc2c1OCCCO2	2.24429	-0.282171	4	92	0	87	0
	COc1ccc(C)cc1B(O)O	2.1742	0.516681	4	92	0	87	4			COc1ccc(C)cc1B(O)O	2.1742	0.516681	4	92	0	87	4
	CCCNC(=O)c1cccc(B(O)O)c1	2.28469	0.130115	4	92	0	85	0			CCCNC(=O)c1cccc(B(O)O)c1	2.28469	0.130115	4	92	0	85	0
	CCOc1cc(F)ccc1B(O)O	2.58177	0.423429	4	92	0	83	0			CCOc1cc(F)ccc1B(O)O	2.58177	0.423429	4	92	0	83	0
	CC1(C)OB(c2cccc(CN)c2)OC1(C)C	2.12536	0.0906959	4	92	1	83	1			CC1(C)OB(c2cccc(CN)c2)OC1(C)C	2.12536	0.0906959	4	92	1	83	1
	Cc1cc2cc(B3OC(C)(C)C(C)(C)O3)ccc2[nH]1	1.76214	0.523091	4	92	3	80	0			Cc1cc2cc(B3OC(C)(C)C(C)(C)O3)ccc2[nH]1	1.76214	0.523091	4	92	3	80	0
	COC(=O)c1ccc(B2OC(C)(C)C(C)(C)O2)o1	2.28006	-0.201445	4	92	4	79	0			COC(=O)c1ccc(B2OC(C)(C)C(C)(C)O2)o1	2.28006	-0.201445	4	92	4	79	0
	CC1(C)OB(c2cccc3ccoc23)OC1(C)C	2.21157	-0.227088	4	92	6	79	9			CC1(C)OB(c2cccc3ccoc23)OC1(C)C	2.21157	-0.227088	4	92	6	79	9
	CC(C)Oc1ccc(F)cc1B(O)O	2.57884	0.602866	4	92	0	77	0			CC(C)Oc1ccc(F)cc1B(O)O	2.57884	0.602866	4	92	0	77	0
	COc1ncc(B(O)O)cc1Cl	1.56045	0.605888	4	91	0	99	0			COc1ncc(B(O)O)cc1Cl	1.56045	0.605888	4	91	0	99	0
	Cn1nnc2ccc(B3OC(C)(C)C(C)(C)O3)cc21	1.57146	0.228792	4	91	5	96	1			Cn1nnc2ccc(B3OC(C)(C)C(C)(C)O3)cc21	1.57146	0.228792	4	91	5	96	1
	Cc1ccc(Cl)cc1B(O)O	2.31637	0.602957	4	91	0	91	4			Cc1ccc(Cl)cc1B(O)O	2.31637	0.602957	4	91	0	91	4
	CC1(C)OB(c2ccc3c(c2)CCCNC3=O)OC1(C)C	1.72259	-0.199721	4	91	6	91	0			CC1(C)OB(c2ccc3c(c2)CCCNC3=O)OC1(C)C	1.72259	-0.199721	4	91	6	91	0
	COC(=O)Nc1ccc(B(O)O)cc1	1.98543	0.890044	4	91	0	89	0			COC(=O)Nc1ccc(B(O)O)cc1	1.98543	0.890044	4	91	0	89	0
	CCOC(=O)c1ccc(B(O)O)cc1F	2.2814	0.731588	4	91	0	88	0			CCOC(=O)c1ccc(B(O)O)cc1F	2.2814	0.731588	4	91	0	88	0
	CCN(CC)c1ncc(B(O)O)cn1	1.4006	0.24339	4	91	2	87	0			CCN(CC)c1ncc(B(O)O)cn1	1.4006	0.24339	4	91	2	87	0
	CCCOc1cccc(B(O)O)c1	2.22863	0.186553	4	91	5	86	2			CCCOc1cccc(B(O)O)c1	2.22863	0.186553	4	91	5	86	2
	OB(O)c1cccc(Cl)c1F	2.44084	0.158373	4	91	0	81	0			OB(O)c1cccc(Cl)c1F	2.44084	0.158373	4	91	0	81	0
	OB(O)c1cc(F)cc(C(F)(F)F)c1	1.81869	0.880765	4	90	0	97	0			OB(O)c1cc(F)cc(C(F)(F)F)c1	1.81869	0.880765	4	90	0	97	0
	COc1ccc(B(O)O)cc1C#N	2.24309	0.782141	4	90	6	92	0			COc1ccc(B(O)O)cc1C#N	2.24309	0.782141	4	90	6	92	0
	OB(O)c1ccc(C(F)(F)F)c(F)c1	2.07451	0.66492	4	90	0	91	0			OB(O)c1ccc(C(F)(F)F)c(F)c1	2.07451	0.66492	4	90	0	91	0
	Cc1nc2ccc(B3OC(C)(C)C(C)(C)O3)cc2o1	1.67942	0.268815	4	90	7	91	3			Cc1nc2ccc(B3OC(C)(C)C(C)(C)O3)cc2o1	1.67942	0.268815	4	90	7	91	3
	OCc1ccc(B(O)O)cc1Cl	1.91121	0.661773	4	90	8	84	0			OCc1ccc(B(O)O)cc1Cl	1.91121	0.661773	4	90	8	84	0
	CC1(C)OB(c2ccc(C3CC(=O)C3)cc2)OC1(C)C	1.83025	-0.199827	4	90	10	79	3			CC1(C)OB(c2ccc(C3CC(=O)C3)cc2)OC1(C)C	1.83025	-0.199827	4	90	10	79	3
	CS(=O)(=O)c1ccc(B(O)O)cc1	1.75658	0.710951	4	89	0	100	0			CS(=O)(=O)c1ccc(B(O)O)cc1	1.75658	0.710951	4	89	0	100	0
	Cc1ccc(C(N)=O)cc1B1OC(C)(C)C(C)(C)O1	2.56017	0.521882	4	89	0	100	0			Cc1ccc(C(N)=O)cc1B1OC(C)(C)C(C)(C)O1	2.56017	0.521882	4	89	0	100	0
	CC1(C)OB(c2cccc3c2CNC3=O)OC1(C)C	2.36907	-0.235257	4	89	3	100	0			CC1(C)OB(c2cccc3c2CNC3=O)OC1(C)C	2.36907	-0.235257	4	89	3	100	0
	OB(O)c1cc(F)cc(F)c1	1.87928	0.665153	4	89	0	98	0			OB(O)c1cc(F)cc(F)c1	1.87928	0.665153	4	89	0	98	0
	O=C(O)CCc1ccc(B(O)O)cc1	1.81351	0.816782	4	89	0	91	0			O=C(O)CCc1ccc(B(O)O)cc1	1.81351	0.816782	4	89	0	91	0
	COC(=O)c1cc(B(O)O)ccc1Cl	2.08287	0.7545	4	89	7	91	0			COC(=O)c1cc(B(O)O)ccc1Cl	2.08287	0.7545	4	89	7	91	0
	CC(C)(C)c1ccc(B(O)O)cc1	1.90204	0.223634	4	89	2	86	0			CC(C)(C)c1ccc(B(O)O)cc1	1.90204	0.223634	4	89	2	86	0
	COc1cccc(B(O)O)c1OC	2.53648	0.134626	4	89	1	82	0			COc1cccc(B(O)O)c1OC	2.53648	0.134626	4	89	1	82	0
	COc1cccc2cc(B3OC(C)(C)C(C)(C)O3)oc12	2.61772	0.0916955	4	89	8	71	0			COc1cccc2cc(B3OC(C)(C)C(C)(C)O3)oc12	2.61772	0.0916955	4	89	8	71	0
	COc1ccc(B(O)O)cc1OC(C)C	2.19138	0.801848	4	88	0	94	0			COc1ccc(B(O)O)cc1OC(C)C	2.19138	0.801848	4	88	0	94	0
	OB(O)c1ccc(F)nc1	1.69692	0.393866	4	88	3	94	0			OB(O)c1ccc(F)nc1	1.69692	0.393866	4	88	3	94	0
	OB(O)c1ccc(C(F)(F)F)cc1	2.05355	0.333626	4	88	0	86	0			OB(O)c1ccc(C(F)(F)F)cc1	2.05355	0.333626	4	88	0	86	0
	CCOc1ccc(B(O)O)cc1	2.05901	0.139345	4	87	0	88	0			CCOc1ccc(B(O)O)cc1	2.05901	0.139345	4	87	0	88	0
	N#Cc1cc(B(O)O)ccc1Cl	1.94967	0.758915	4	87	5	85	0			N#Cc1cc(B(O)O)ccc1Cl	1.94967	0.758915	4	87	5	85	0
	Cc1ccc(C(=O)O)cc1B1OC(C)(C)C(C)(C)O1	2.41241	0.667865	4	87	0	83	0			Cc1ccc(C(=O)O)cc1B1OC(C)(C)C(C)(C)O1	2.41241	0.667865	4	87	0	83	0
	Cc1cc(Cl)ccc1B(O)O	2.31708	0.601786	4	87	0	80	0			Cc1cc(Cl)ccc1B(O)O	2.31708	0.601786	4	87	0	80	0
	OB(O)c1cccc2c1OCC2	2.20706	-0.280176	4	87	0	79	0			OB(O)c1cccc2c1OCC2	2.20706	-0.280176	4	87	0	79	0
	CN(C)c1ncc(B2OC(C)(C)C(C)(C)O2)cc1Cl	1.45568	0.58042	4	87	7	77	3			CN(C)c1ncc(B2OC(C)(C)C(C)(C)O2)cc1Cl	1.45568	0.58042	4	87	7	77	3
	COc1cc(CO)ccc1B1OC(C)(C)C(C)(C)O1	2.60768	0.404419	4	86	0	88	0			COc1cc(CO)ccc1B1OC(C)(C)C(C)(C)O1	2.60768	0.404419	4	86	0	88	0
	CCOc1ccccc1B(O)O	2.4532	-0.0369547	4	86	0	78	0			CCOc1ccccc1B(O)O	2.4532	-0.0369547	4	86	0	78	0
	N#Cc1ccc(B(O)O)cc1F	2.15167	0.74352	4	84	0	85	0			N#Cc1ccc(B(O)O)cc1F	2.15167	0.74352	4	84	0	85	0
	COc1ccc(B2OC(C)(C)C(C)(C)O2)cn1	1.64881	0.378436	4	83	0	71	0			COc1ccc(B2OC(C)(C)C(C)(C)O2)cn1	1.64881	0.378436	4	83	0	71	0
	CC1Cc2cc(B(O)O)ccc2O1	1.81105	-0.0766815	4	81	0	96	0			CC1Cc2cc(B(O)O)ccc2O1	1.81105	-0.0766815	4	81	0	96	0
	OB(O)c1cncnc1	1.46421	0.325516	4	81	4	91	0			OB(O)c1cncnc1	1.46421	0.325516	4	81	4	91	0
	CC(C)(C)n1cc(B2OC(C)(C)C(C)(C)O2)cn1	1.3864	0.127272	4	81	0	71	0			CC(C)(C)n1cc(B2OC(C)(C)C(C)(C)O2)cn1	1.3864	0.127272	4	81	0	71	0
	COC(=O)c1ccc(B2OC(C)(C)C(C)(C)O2)cc1F	2.25213	0.708024	4	80	9	84	0			COC(=O)c1ccc(B2OC(C)(C)C(C)(C)O2)cc1F	2.25213	0.708024	4	80	9	84	0
	CCN(CC)Cc1ccc(B(O)O)cc1	1.89956	-0.130062	4	79	0	100	0			CCN(CC)Cc1ccc(B(O)O)cc1	1.89956	-0.130062	4	79	0	100	0
	OB(O)c1ccc2ccc(O)cc2c1	1.8543	0.598856	4	78	0	91	0			OB(O)c1ccc2ccc(O)cc2c1	1.8543	0.598856	4	78	0	91	0
	OB(O)c1ccc2cc[nH]c2c1	1.77115	0.561523	4	77	0	95	3			OB(O)c1ccc2cc[nH]c2c1	1.77115	0.561523	4	77	0	95	3
	COC(=O)c1cc(B2OC(C)(C)C(C)(C)O2)ccc1O	2.16534	0.813813	4	72	0	73	4			COC(=O)c1cc(B2OC(C)(C)C(C)(C)O2)ccc1O	2.16534	0.813813	4	72	0	73	4
	COC(=O)c1cccc(B(O)O)c1F	2.56713	0.240664	3	99	0	69	0			COC(=O)c1cccc(B(O)O)c1F	2.56713	0.240664	3	99	0	69	0
	OB(O)c1ccc2c(c1)OCCCO2	1.98299	-0.0400253	3	99	0	58	0			OB(O)c1ccc2c(c1)OCCCO2	1.98299	-0.0400253	3	99	0	58	0
	Cc1cc(B(O)O)cc(C(C)(C)C)c1	1.67856	0.753912	3	98	0	57	0			Cc1cc(B(O)O)cc(C(C)(C)C)c1	1.67856	0.753912	3	98	0	57	0
	OB(O)c1ccsc1	1.57221	0.378293	3	98	1	55	0			OB(O)c1ccsc1	1.57221	0.378293	3	98	1	55	0
	OB(O)c1cccc(N2CCCCC2)c1	2.10103	-0.068543	3	98	0	52	0			OB(O)c1cccc(N2CCCCC2)c1	2.10103	-0.068543	3	98	0	52	0
	Cn1ncc2ncc(B(O)O)cc21	1.3666	0.3502	3	97	0	51	0			Cn1ncc2ncc(B(O)O)cc21	1.3666	0.3502	3	97	0	51	0
	CC1(C)OB(c2ccc(S(C)(=O)=O)cc2)OC1(C)C	1.75683	0.713481	3	96	0	69	0			CC1(C)OB(c2ccc(S(C)(=O)=O)cc2)OC1(C)C	1.75683	0.713481	3	96	0	69	0
	COC(=O)c1ccc(C)c(B2OC(C)(C)C(C)(C)O2)c1	2.45189	0.686827	3	96	0	54	0			COC(=O)c1ccc(C)c(B2OC(C)(C)C(C)(C)O2)c1	2.45189	0.686827	3	96	0	54	0
	CNc1cccc(B2OC(C)(C)C(C)(C)O2)c1	2.16849	0.262238	3	96	0	53	0			CNc1cccc(B2OC(C)(C)C(C)(C)O2)c1	2.16849	0.262238	3	96	0	53	0
	CN(C)Cc1ccc(F)c(B2OC(C)(C)C(C)(C)O2)c1	2.66644	0.341806	3	96	0	52	0			CN(C)Cc1ccc(F)c(B2OC(C)(C)C(C)(C)O2)c1	2.66644	0.341806	3	96	0	52	0
	COc1ncc(B2OC(C)(C)C(C)(C)O2)cn1	1.4717	0.411736	3	95	2	66	0			COc1ncc(B2OC(C)(C)C(C)(C)O2)cn1	1.4717	0.411736	3	95	2	66	0
	Cc1ccc(B(O)O)cc1[N+](=O)[O-]	1.9513	0.767413	3	95	0	62	0			Cc1ccc(B(O)O)cc1[N+](=O)[O-]	1.9513	0.767413	3	95	0	62	0
	CC1(c2ccc(B3OC(C)(C)C(C)(C)O3)cc2)CC1	1.84014	-0.133626	3	95	2	58	1			CC1(c2ccc(B3OC(C)(C)C(C)(C)O3)cc2)CC1	1.84014	-0.133626	3	95	2	58	1
	OB(O)C=CC1CCCCC1	2.05751	-0.560475	3	94	0	62	0			OB(O)C=CC1CCCCC1	2.05751	-0.560475	3	94	0	62	0
	COc1cc(B(O)O)cc(OC)c1OC	1.97635	0.897457	3	94	0	60	0			COc1cc(B(O)O)cc(OC)c1OC	1.97635	0.897457	3	94	0	60	0
	CCc1ccccc1B(O)O	2.35643	-0.0862712	3	93	0	67	0			CCc1ccccc1B(O)O	2.35643	-0.0862712	3	93	0	67	0
	Cc1ccc(OC(C)C)c(B(O)O)c1	2.1811	0.656227	3	93	1	64	2			Cc1ccc(OC(C)C)c(B(O)O)c1	2.1811	0.656227	3	93	1	64	2
	COc1cc(F)c(F)cc1B(O)O	2.50567	0.693239	3	93	0	61	0			COc1cc(F)c(F)cc1B(O)O	2.50567	0.693239	3	93	0	61	0
	CCOCc1ccc(B2OC(C)(C)C(C)(C)O2)cc1F	2.22821	0.818082	3	93	0	59	0			CCOCc1ccc(B2OC(C)(C)C(C)(C)O2)cc1F	2.22821	0.818082	3	93	0	59	0
	CC(C)Oc1cc(F)ccc1B(O)O	2.60386	0.555979	3	93	0	57	0			CC(C)Oc1cc(F)ccc1B(O)O	2.60386	0.555979	3	93	0	57	0
	Cc1cc(B(O)O)ccc1OC(C)C	2.18029	0.655611	3	92	0	62	0			Cc1cc(B(O)O)ccc1OC(C)C	2.18029	0.655611	3	92	0	62	0
	COC(=O)c1cc(Cl)cc(B(O)O)c1	2.12885	0.931459	3	92	0	60	0			COC(=O)c1cc(Cl)cc(B(O)O)c1	2.12885	0.931459	3	92	0	60	0
	Cc1cccc(B(O)O)c1Cl	2.33264	0.0447497	3	92	0	54	0			Cc1cccc(B(O)O)c1Cl	2.33264	0.0447497	3	92	0	54	0
	COc1c(Cl)cccc1B(O)O	2.48708	0.132316	3	90	0	59	0			COc1c(Cl)cccc1B(O)O	2.48708	0.132316	3	90	0	59	0
	COc1c(F)cc(F)cc1B(O)O	2.57178	0.661364	3	90	0	56	0			COc1c(F)cc(F)cc1B(O)O	2.57178	0.661364	3	90	0	56	0
	Cc1ccc(B(O)O)c(Cl)c1	2.00971	0.505222	3	87	0	67	0			Cc1ccc(B(O)O)c(Cl)c1	2.00971	0.505222	3	87	0	67	0
	CC1(C)Cc2cc(B3OC(C)(C)C(C)(C)O3)ccc2O1	1.76383	-0.0816293	3	87	0	62	0			CC1(C)Cc2cc(B3OC(C)(C)C(C)(C)O3)ccc2O1	1.76383	-0.0816293	3	87	0	62	0
	CC(C)COc1ccc(B(O)O)cc1	2.32768	0.149001	3	87	0	58	3			CC(C)COc1ccc(B(O)O)cc1	2.32768	0.149001	3	87	0	58	3
	COc1cc(C)c(B(O)O)cc1C	2.56483	0.488721	3	85	0	53	2			COc1cc(C)c(B(O)O)cc1C	2.56483	0.488721	3	85	0	53	2
	COc1ccc(B(O)O)c(C)c1	2.44048	0.454119	3	81	0	50	0			COc1ccc(B(O)O)c(C)c1	2.44048	0.454119	3	81	0	50	0
	CN(C)c1cc(B2OC(C)(C)C(C)(C)O2)ccn1	1.66147	0.2454	3	80	0	68	0			CN(C)c1cc(B2OC(C)(C)C(C)(C)O2)ccn1	1.66147	0.2454	3	80	0	68	0
	Cc1cc(B(O)O)c(C)cc1F	2.46989	0.615857	3	80	0	68	0			Cc1cc(B(O)O)c(C)cc1F	2.46989	0.615857	3	80	0	68	0
	CC(C)c1nn(C)cc1B1OC(C)(C)C(C)(C)O1	1.56898	-0.219743	3	76	8	68	1			CC(C)c1nn(C)cc1B1OC(C)(C)C(C)(C)O1	1.56898	-0.219743	3	76	8	68	1
	CC1(C)OB(c2cccc(O)c2)OC1(C)C	2.12162	0.288083	3	69	0	84	0			CC1(C)OB(c2cccc(O)c2)OC1(C)C	2.12162	0.288083	3	69	0	84	0
	COC(=O)Cc1ccc(B(O)O)cc1	2.07319	0.869335	3	64	2	93	0			COC(=O)Cc1ccc(B(O)O)cc1	2.07319	0.869335	3	64	2	93	0
	CC1(C)OB(c2ccc3occc3c2)OC1(C)C	1.80442	0.313454	3	50	5	73	3			CC1(C)OB(c2ccc3occc3c2)OC1(C)C	1.80442	0.313454	3	50	5	73	3
	NC(=O)c1ccc(B(O)O)cc1Cl	1.95614	0.770471	2	96	0	74	22			NC(=O)c1ccc(B(O)O)cc1Cl	1.95614	0.770471	2	96	0	74	22
	COc1ccc(B(O)O)cc1C(=O)O	2.20501	0.698235	2	89	11	88	0			COc1ccc(B(O)O)cc1C(=O)O	2.20501	0.698235	2	89	11	88	0
	CONC(=O)c1ccc(B(O)O)cc1	2.07633	0.884057	2	88	12	96	0			CONC(=O)c1ccc(B(O)O)cc1	2.07633	0.884057	2	88	12	96	0
	OB(O)c1ccc2c(c1)OC(F)(F)O2	1.83181	0.257198	2	85	13	95	0			OB(O)c1ccc2c(c1)OC(F)(F)O2	1.83181	0.257198	2	85	13	95	0
	CC(O)c1ccc(B(O)O)cc1	1.76644	0.675471	2	85	13	89	5			CC(O)c1ccc(B(O)O)cc1	1.76644	0.675471	2	85	13	89	5
	COC(=O)c1cccc(B(O)O)c1	2.29964	0.416959	2	83	14	76	0			COC(=O)c1cccc(B(O)O)c1	2.29964	0.416959	2	83	14	76	0
	O=C(O)c1ccc(B(O)O)c(F)c1	2.4331	0.698014	2	82	14	84	0			O=C(O)c1ccc(B(O)O)c(F)c1	2.4331	0.698014	2	82	14	84	0
	CC1(C)OB(c2ccc(C3(N)CCCC3)cc2)OC1(C)C	1.8133	-0.234986	2	82	13	80	4			CC1(C)OB(c2ccc(C3(N)CCCC3)cc2)OC1(C)C	1.8133	-0.234986	2	82	13	80	4
	CC(=O)Nc1ccc(B2OC(C)(C)C(C)(C)O2)cn1	1.54912	0.546839	2	79	21	89	5			CC(=O)Nc1ccc(B2OC(C)(C)C(C)(C)O2)cn1	1.54912	0.546839	2	79	21	89	5
	N#Cc1cc(Cl)cc(B(O)O)c1	1.84598	0.919094	2	74	24	96	0			N#Cc1cc(Cl)cc(B(O)O)c1	1.84598	0.919094	2	74	24	96	0
	OB(O)c1ccc(N2CCCC2)nc1	1.51209	0.138451	2	74	25	87	0			OB(O)c1ccc(N2CCCC2)nc1	1.51209	0.138451	2	74	25	87	0
	CC1(C)OB(c2ccc(F)c(C#N)c2)OC1(C)C	2.13935	0.74175	2	73	22	79	0			CC1(C)OB(c2ccc(F)c(C#N)c2)OC1(C)C	2.13935	0.74175	2	73	22	79	0
	OB(O)/C=C/c1ccc(Cl)cc1	2.71084	0.0527186	1	100	0	51	20			OB(O)/C=C/c1ccc(Cl)cc1	2.71084	0.0527186	1	100	0	51	20
	OB(O)c1ccc2nncn2c1	1.56046	-0.0473797	1	100	0	40	0			OB(O)c1ccc2nncn2c1	1.56046	-0.0473797	1	100	0	40	0
	CCOC(=O)c1cccc(B(O)O)c1F	2.58936	0.164821	1	100	0	33	6			CCOC(=O)c1cccc(B(O)O)c1F	2.58936	0.164821	1	100	0	33	6
	Nc1ccc(B(O)O)cn1	1.56833	0.313981	1	100	0	27	44			Nc1ccc(B(O)O)cn1	1.56833	0.313981	1	100	0	27	44
	CC1(C)OB(c2cnn(-c3ccccn3)c2)OC1(C)C	1.50644	0.00181074	1	100	0	26	0			CC1(C)OB(c2cnn(-c3ccccn3)c2)OC1(C)C	1.50644	0.00181074	1	100	0	26	0
	CC1(C)OB(c2ccc(N)cc2F)OC1(C)C	2.43352	0.491309	1	100	0	17	0			CC1(C)OB(c2ccc(N)cc2F)OC1(C)C	2.43352	0.491309	1	100	0	17	0
	COC(=O)/C=C/c1cccc(B(O)O)c1	2.52145	0.45486	1	100	0	13	0			COC(=O)/C=C/c1cccc(B(O)O)c1	2.52145	0.45486	1	100	0	13	0
	CC1(C)OB(c2cnn3cccnc23)OC1(C)C	1.48197	-0.118199	1	100	0	8	1			CC1(C)OB(c2cnn3cccnc23)OC1(C)C	1.48197	-0.118199	1	100	0	8	1
	Nc1ccccc1B(O)O	2.33916	-0.0605317	1	100	0	0	0			Nc1ccccc1B(O)O	2.33916	-0.0605317	1	100	0	0	0
	Cc1cc(OC(C)C)ccc1B(O)O	2.53224	0.60036	1	100	0	0	3			Cc1cc(OC(C)C)ccc1B(O)O	2.53224	0.60036	1	100	0	0	3
	COc1cccc(C#N)c1B1OC(C)(C)C(C)(C)O1	2.67578	0.258328	1	100	0	0	6			COc1cccc(C#N)c1B1OC(C)(C)C(C)(C)O1	2.67578	0.258328	1	100	0	0	6
	COc1ccc(/C=C/B(O)O)cc1	2.72115	0.0805772	1	100	0	0	100			COc1ccc(/C=C/B(O)O)cc1	2.72115	0.0805772	1	100	0	0	100
	Cc1cc(B(O)O)cs1	1.62524	0.724084	1	99	0	48	0			Cc1cc(B(O)O)cs1	1.62524	0.724084	1	99	0	48	0
	CSc1ccc(B(O)O)cc1	1.87678	0.356501	1	99	0	29	0			CSc1ccc(B(O)O)cc1	1.87678	0.356501	1	99	0	29	0
	CC1(C)OB(c2cccc3cc[nH]c23)OC1(C)C	2.37802	-0.201099	1	99	0	7	0			CC1(C)OB(c2cccc3cc[nH]c23)OC1(C)C	2.37802	-0.201099	1	99	0	7	0
	OB(O)/C=C/c1cc(F)cc(F)c1	2.76666	0.224759	1	98	0	41	15			OB(O)/C=C/c1cc(F)cc(F)c1	2.76666	0.224759	1	98	0	41	15
	CC1(C)OB(c2cnc3[nH]ccc3c2)OC1(C)C	1.48687	0.435677	1	98	0	37	0			CC1(C)OB(c2cnc3[nH]ccc3c2)OC1(C)C	1.48687	0.435677	1	98	0	37	0
	CSc1ccccc1B(O)O	2.4269	-0.0753138	1	98	0	33	0			CSc1ccccc1B(O)O	2.4269	-0.0753138	1	98	0	33	0
	Cc1cc(B(O)O)cnc1O	1.55681	0.477841	1	98	2	9	0			Cc1cc(B(O)O)cnc1O	1.55681	0.477841	1	98	2	9	0
	OB(O)c1cncc(F)c1	1.59047	0.589791	1	98	0	0	0			OB(O)c1cncc(F)c1	1.59047	0.589791	1	98	0	0	0
	COC/C=C/B(O)OC(C)(C)C(C)(C)O	2.30001	-0.493664	1	98	0	0	100			COC/C=C/B(O)OC(C)(C)C(C)(C)O	2.30001	-0.493664	1	98	0	0	100
	CC1(C)OB(c2cc[nH]c2)OC1(C)C	1.57612	0.296541	1	97	3	41	0			CC1(C)OB(c2cc[nH]c2)OC1(C)C	1.57612	0.296541	1	97	3	41	0
	CC1(C)OB(c2ccc(C3CC3)c(C#N)c2)OC1(C)C	1.98798	0.8826	1	97	0	23	2			CC1(C)OB(c2ccc(C3CC3)c(C#N)c2)OC1(C)C	1.98798	0.8826	1	97	0	23	2
	OB(O)c1cnc2ccccc2c1	1.64604	0.225841	1	97	0	12	0			OB(O)c1cnc2ccccc2c1	1.64604	0.225841	1	97	0	12	0
	CC1(C)OB(c2cccc(Cn3ccnc3)c2)OC1(C)C	1.69534	-0.0908325	1	97	0	0	0			CC1(C)OB(c2cccc(Cn3ccnc3)c2)OC1(C)C	1.69534	-0.0908325	1	97	0	0	0
	Cc1n[nH]c2ccc(B3OC(C)(C)C(C)(C)O3)cc12	1.62472	0.570125	1	97	0	0	0			Cc1n[nH]c2ccc(B3OC(C)(C)C(C)(C)O3)cc12	1.62472	0.570125	1	97	0	0	0
	OB(O)c1cccc2cccnc12	1.94256	-0.162162	1	97	0	0	2			OB(O)c1cccc2cccnc12	1.94256	-0.162162	1	97	0	0	2
	Cc1ccc(/C=C/B(O)O)cc1	2.11531	-0.0532658	1	97	3	0	100			Cc1ccc(/C=C/B(O)O)cc1	2.11531	-0.0532658	1	97	3	0	100
	OB(O)/C=C/c1cccc(F)c1	2.71383	0.160294	1	96	0	40	27			OB(O)/C=C/c1cccc(F)c1	2.71383	0.160294	1	96	0	40	27
	Cc1ccc(Cl)c(B(O)O)c1	1.96868	0.507033	1	96	0	20	5			Cc1ccc(Cl)c(B(O)O)c1	1.96868	0.507033	1	96	0	20	5
	CCOc1ccc(B(O)O)cn1	1.56839	0.266395	1	96	0	8	0			CCOc1ccc(B(O)O)cn1	1.56839	0.266395	1	96	0	8	0
	CC1(C)OB(c2cncc3sccc23)OC1(C)C	1.44609	0.484542	1	96	0	0	1			CC1(C)OB(c2cncc3sccc23)OC1(C)C	1.44609	0.484542	1	96	0	0	1
	O=[N+]([O-])c1ccc(B(O)O)cn1	1.48645	0.520513	1	96	0	0	3			O=[N+]([O-])c1ccc(B(O)O)cn1	1.48645	0.520513	1	96	0	0	3
	O=C(O)/C=C/c1ccc(B(O)O)cc1	1.94569	0.876724	1	96	0	0	100			O=C(O)/C=C/c1ccc(B(O)O)cc1	1.94569	0.876724	1	96	0	0	100
	N#Cc1cc(B(O)O)cs1	1.72903	0.869679	1	96	2	0	0			N#Cc1cc(B(O)O)cs1	1.72903	0.869679	1	96	2	0	0
	C/C=C/B(O)O	2.37396	-0.47409	1	95	0	49	2			C/C=C/B(O)O	2.37396	-0.47409	1	95	0	49	2
	Cc1nc(N)ccc1B1OC(C)(C)C(C)(C)O1	1.49444	0.495196	1	95	0	35	0			Cc1nc(N)ccc1B1OC(C)(C)C(C)(C)O1	1.49444	0.495196	1	95	0	35	0
	CC(C)Oc1cncc(B2OC(C)(C)C(C)(C)O2)c1	1.50898	0.661424	1	95	0	6	1			CC(C)Oc1cncc(B2OC(C)(C)C(C)(C)O2)c1	1.50898	0.661424	1	95	0	6	1
	CC1(C)OB(/C=C/c2ccccn2)OC1(C)C	2.08824	-0.384508	1	95	0	0	0			CC1(C)OB(/C=C/c2ccccn2)OC1(C)C	2.08824	-0.384508	1	95	0	0	0
	Cc1cncc(B2OC(C)(C)C(C)(C)O2)c1	1.5737	0.449191	1	95	0	0	0			Cc1cncc(B2OC(C)(C)C(C)(C)O2)c1	1.5737	0.449191	1	95	0	0	0
	OB(O)c1ccc2nonc2c1	1.76597	0.384247	1	95	0	0	1			OB(O)c1ccc2nonc2c1	1.76597	0.384247	1	95	0	0	1
	CC(=O)n1ncc2ccc(B3OC(C)(C)C(C)(C)O3)cc21	1.66286	0.698719	1	95	0	0	3			CC(=O)n1ncc2ccc(B3OC(C)(C)C(C)(C)O3)cc21	1.66286	0.698719	1	95	0	0	3
	COc1ccc(C=CB2OC(C)(C)C(C)(C)O2)cc1	2.72092	0.0800461	1	95	4	0	100			COc1ccc(C=CB2OC(C)(C)C(C)(C)O2)cc1	2.72092	0.0800461	1	95	4	0	100
	CC(C)Oc1ccc(Cl)cc1B(O)O	2.40118	0.796035	1	94	0	44	2			CC(C)Oc1ccc(Cl)cc1B(O)O	2.40118	0.796035	1	94	0	44	2
	COCc1cc(B2OC(C)(C)C(C)(C)O2)cs1	1.7145	0.837778	1	94	4	40	0			COCc1cc(B2OC(C)(C)C(C)(C)O2)cs1	1.7145	0.837778	1	94	4	40	0
	CC(C)COc1cccc(B(O)O)c1F	2.61013	0.140538	1	94	0	36	0			CC(C)COc1cccc(B(O)O)c1F	2.61013	0.140538	1	94	0	36	0
	CC(C)c1ccccc1B(O)O	2.36103	-0.125425	1	94	0	21	19			CC(C)c1ccccc1B(O)O	2.36103	-0.125425	1	94	0	21	19
	CC1(C)OB(c2ccc(C(N)=O)s2)OC1(C)C	1.77972	0.889559	1	94	1	20	0			CC1(C)OB(c2ccc(C(N)=O)s2)OC1(C)C	1.77972	0.889559	1	94	1	20	0
	OB(O)c1ccc(Cl)cc1Cl	2.25851	0.700353	1	94	0	14	3			OB(O)c1ccc(Cl)cc1Cl	2.25851	0.700353	1	94	0	14	3
	Cc1cccc(B2OC(C)(C)C(C)(C)O2)c1C#N	2.4537	-0.0452258	1	94	0	11	0			Cc1cccc(B2OC(C)(C)C(C)(C)O2)c1C#N	2.4537	-0.0452258	1	94	0	11	0
	OB(O)c1cc(Cl)ccc1Cl	2.11963	0.765747	1	94	0	5	0			OB(O)c1cc(Cl)ccc1Cl	2.11963	0.765747	1	94	0	5	0
	OB(O)c1cccc2cnccc12	1.75411	-0.148356	1	94	1	0	0			OB(O)c1cccc2cnccc12	1.75411	-0.148356	1	94	1	0	0
	Cc1nc2cc(B3OC(C)(C)C(C)(C)O3)ccc2n1C	1.60013	0.567279	1	94	3	0	8			Cc1nc2cc(B3OC(C)(C)C(C)(C)O3)ccc2n1C	1.60013	0.567279	1	94	3	0	8
	N#Cc1cncc(B(O)O)c1	1.51957	0.675618	1	94	6	0	1			N#Cc1cncc(B(O)O)c1	1.51957	0.675618	1	94	6	0	1
	COc1c(B(O)O)ccc(F)c1F	2.62254	0.434218	1	93	0	38	7			COc1c(B(O)O)ccc(F)c1F	2.62254	0.434218	1	93	0	38	7
	CC1(C)OB(c2ccnc3[nH]ccc23)OC1(C)C	1.63209	-0.14452	1	93	3	27	0			CC1(C)OB(c2ccnc3[nH]ccc23)OC1(C)C	1.63209	-0.14452	1	93	3	27	0
	OB(O)c1ccc(F)cc1Cl	2.37031	0.621391	1	93	0	12	0			OB(O)c1ccc(F)cc1Cl	2.37031	0.621391	1	93	0	12	0
	OB(O)c1csc(Cl)c1	1.69496	0.797513	1	93	1	11	0			OB(O)c1csc(Cl)c1	1.69496	0.797513	1	93	1	11	0
	Cc1cc(F)ncc1B(O)O	1.62814	0.647359	1	93	0	0	0			Cc1cc(F)ncc1B(O)O	1.62814	0.647359	1	93	0	0	0
	OB(O)c1ccc(O)nc1F	2.6117	0.339223	1	93	0	0	0			OB(O)c1ccc(O)nc1F	2.6117	0.339223	1	93	0	0	0
	NCc1cc(F)ccc1B(O)O	2.61942	0.422296	1	93	0	0	49			NCc1cc(F)ccc1B(O)O	2.61942	0.422296	1	93	0	0	49
	COc1c(C)cccc1B(O)O	2.41664	0.110175	1	92	0	46	2			COc1c(C)cccc1B(O)O	2.41664	0.110175	1	92	0	46	2
	OB(O)c1ccccc1CC(F)(F)F	2.44961	-0.124237	1	92	0	34	4			OB(O)c1ccccc1CC(F)(F)F	2.44961	-0.124237	1	92	0	34	4
	CC(=O)Nc1ccccc1B(O)O	2.49521	-0.0756226	1	92	8	26	0			CC(=O)Nc1ccccc1B(O)O	2.49521	-0.0756226	1	92	8	26	0
	OB(O)c1cscc1Cl	2.25581	-0.287754	1	92	4	13	0			OB(O)c1cscc1Cl	2.25581	-0.287754	1	92	4	13	0
	OB(O)c1cccc(Cl)c1Cl	2.39067	0.025159	1	92	0	0	4			OB(O)c1cccc(Cl)c1Cl	2.39067	0.025159	1	92	0	0	4
	O=[N+]([O-])c1cc(B(O)O)ccc1Cl	1.874	0.816687	1	92	0	0	17			O=[N+]([O-])c1cc(B(O)O)ccc1Cl	1.874	0.816687	1	92	0	0	17
	O=c1[nH]cc(B(O)O)cc1F	2.32173	0.878725	1	92	7	0	5			O=c1[nH]cc(B(O)O)cc1F	2.32173	0.878725	1	92	7	0	5
	CC(N)c1ccc(B2OC(C)(C)C(C)(C)O2)cc1F	2.12597	0.792823	1	91	9	29	0			CC(N)c1ccc(B2OC(C)(C)C(C)(C)O2)cc1F	2.12597	0.792823	1	91	9	29	0
	OB(O)c1cccc(C(F)(F)F)c1F	2.51421	0.0697876	1	91	0	26	1			OB(O)c1cccc(C(F)(F)F)c1F	2.51421	0.0697876	1	91	0	26	1
	OB(O)c1cc(Cl)ccc1F	2.31934	0.614811	1	91	0	20	3			OB(O)c1cc(Cl)ccc1F	2.31934	0.614811	1	91	0	20	3
	CC1(C)OB(c2ccc3ncoc3c2)OC1(C)C	1.68198	0.300096	1	91	6	17	0			CC1(C)OB(c2ccc3ncoc3c2)OC1(C)C	1.68198	0.300096	1	91	6	17	0
	OB(O)c1ccccc1OC(F)(F)F	2.57652	0.0624105	1	91	0	15	7			OB(O)c1ccccc1OC(F)(F)F	2.57652	0.0624105	1	91	0	15	7
	Cn1c(B2OC(C)(C)C(C)(C)O2)cnc1Cl	1.35563	0.27327	1	91	0	0	0			Cn1c(B2OC(C)(C)C(C)(C)O2)cnc1Cl	1.35563	0.27327	1	91	0	0	0
	CC1(C)OB(c2cnc(C3CC3)o2)OC1(C)C	1.50114	-0.174938	1	91	0	0	4			CC1(C)OB(c2cnc(C3CC3)o2)OC1(C)C	1.50114	-0.174938	1	91	0	0	4
	CN(C)Cc1ccc(B2OC(C)(C)C(C)(C)O2)s1	1.88486	-0.341498	1	91	7	0	0			CN(C)Cc1ccc(B2OC(C)(C)C(C)(C)O2)s1	1.88486	-0.341498	1	91	7	0	0
	NCc1cccc(B(O)O)c1F	2.50088	0.0469038	1	90	0	41	0			NCc1cccc(B(O)O)c1F	2.50088	0.0469038	1	90	0	41	0
	Cc1c(F)ccc(B(O)O)c1C	2.51612	0.365077	1	90	0	39	0			Cc1c(F)ccc(B(O)O)c1C	2.51612	0.365077	1	90	0	39	0
	COc1ccc(B(O)O)c(OC)n1	1.99712	-0.129746	1	90	0	37	0			COc1ccc(B(O)O)c(OC)n1	1.99712	-0.129746	1	90	0	37	0
	O=[N+]([O-])c1cccc(B(O)O)c1	1.98666	0.795473	1	90	0	25	68			O=[N+]([O-])c1cccc(B(O)O)c1	1.98666	0.795473	1	90	0	25	68
	CN(C)C(=O)c1cncc(B2OC(C)(C)C(C)(C)O2)c1	1.56359	0.741539	1	90	1	23	0			CN(C)C(=O)c1cncc(B2OC(C)(C)C(C)(C)O2)c1	1.56359	0.741539	1	90	1	23	0
	CC(C)Oc1ccc(B(O)O)c(Cl)c1	2.417	0.774215	1	90	0	10	2			CC(C)Oc1ccc(B(O)O)c(Cl)c1	2.417	0.774215	1	90	0	10	2
	CS(=O)(=O)c1cncc(B(O)O)c1	1.4678	0.624474	1	90	0	0	3			CS(=O)(=O)c1cncc(B(O)O)c1	1.4678	0.624474	1	90	0	0	3
	OB(O)c1csc2ccccc12	2.28957	-0.222498	1	90	0	0	3			OB(O)c1csc2ccccc12	2.28957	-0.222498	1	90	0	0	3
	CN(C)c1ccc(/C=C/B2OC(C)(C)C(C)(C)O2)cc1	2.68047	-0.0837368	1	90	0	0	33			CN(C)c1ccc(/C=C/B2OC(C)(C)C(C)(C)O2)cc1	2.68047	-0.0837368	1	90	0	0	33
	Cc1c(B2OC(C)(C)C(C)(C)O2)cnn1C	1.46352	-0.0218372	1	90	1	0	2			Cc1c(B2OC(C)(C)C(C)(C)O2)cnn1C	1.46352	-0.0218372	1	90	1	0	2
	N#Cc1cc(F)c(B(O)O)cc1F	2.51294	0.750305	1	90	7	0	8			N#Cc1cc(F)c(B(O)O)cc1F	2.51294	0.750305	1	90	7	0	8
	O=[N+]([O-])c1ccc(B(O)O)cc1	1.78478	0.785975	1	89	0	44	0			O=[N+]([O-])c1ccc(B(O)O)cc1	1.78478	0.785975	1	89	0	44	0
	OB(O)c1ccc(C2(O)CCC2)cc1	1.88195	-0.216209	1	89	0	44	39			OB(O)c1ccc(C2(O)CCC2)cc1	1.88195	-0.216209	1	89	0	44	39
	CCOc1ccc(B(O)O)c(Cl)c1	2.40793	0.746254	1	89	0	26	0			CCOc1ccc(B(O)O)c(Cl)c1	2.40793	0.746254	1	89	0	26	0
	CC1(C)OB(c2cncc(OC(F)F)c2)OC1(C)C	1.53256	0.694329	1	89	0	0	1			CC1(C)OB(c2cncc(OC(F)F)c2)OC1(C)C	1.53256	0.694329	1	89	0	0	1
	CC1(C)OB(c2ccco2)OC1(C)C	2.06841	-0.22517	1	89	0	0	7			CC1(C)OB(c2ccco2)OC1(C)C	2.06841	-0.22517	1	89	0	0	7
	Cc1ccncc1B1OC(C)(C)C(C)(C)O1	1.63097	0.0993169	1	89	1	0	0			Cc1ccncc1B1OC(C)(C)C(C)(C)O1	1.63097	0.0993169	1	89	1	0	0
	CC1(C)OB(c2cncc(C(F)F)c2)OC1(C)C	1.48708	0.626404	1	88	0	0	0			CC1(C)OB(c2cncc(C(F)F)c2)OC1(C)C	1.48708	0.626404	1	88	0	0	0
	CC1(C)OB(c2ccc3nccnc3c2)OC1(C)C	1.77504	0.414631	1	88	4	0	0			CC1(C)OB(c2ccc3nccnc3c2)OC1(C)C	1.77504	0.414631	1	88	4	0	0
	Cn1cc(B2OC(C)(C)C(C)(C)O2)cn1	1.45755	0.0633709	1	87	2	30	0			Cn1cc(B2OC(C)(C)C(C)(C)O2)cn1	1.45755	0.0633709	1	87	2	30	0
	CCCOc1cncc(B2OC(C)(C)C(C)(C)O2)c1	1.44854	0.561655	1	87	0	2	0			CCCOc1cncc(B2OC(C)(C)C(C)(C)O2)c1	1.44854	0.561655	1	87	0	2	0
	O=[N+]([O-])c1cc(B(O)O)ccc1F	2.02986	0.838391	1	87	0	0	0			O=[N+]([O-])c1cc(B(O)O)ccc1F	2.02986	0.838391	1	87	0	0	0
	CC1(C)OB(c2cncc(-n3cccn3)c2)OC1(C)C	1.37073	0.387526	1	87	0	0	17			CC1(C)OB(c2cncc(-n3cccn3)c2)OC1(C)C	1.37073	0.387526	1	87	0	0	17
	CC(=O)c1ccc(Cl)c(B(O)O)c1	2.33077	0.826373	1	87	1	0	9			CC(=O)c1ccc(Cl)c(B(O)O)c1	2.33077	0.826373	1	87	1	0	9
	COc1cc(C#N)ccc1B(O)O	2.61512	0.55593	1	86	5	41	0			COc1cc(C#N)ccc1B(O)O	2.61512	0.55593	1	86	5	41	0
	Cn1cc(B2OC(C)(C)C(C)(C)O2)c2ccccc21	1.97734	-0.281228	1	86	9	16	0			Cn1cc(B2OC(C)(C)C(C)(C)O2)c2ccccc21	1.97734	-0.281228	1	86	9	16	0
	OB(O)c1ccc(F)cc1O	2.48882	0.51358	1	86	0	0	6			OB(O)c1ccc(F)cc1O	2.48882	0.51358	1	86	0	0	6
	CC1(C)OB(c2ccc(OC3CC3)cc2)OC1(C)C	1.95425	-0.0769626	1	85	6	39	4			CC1(C)OB(c2ccc(OC3CC3)cc2)OC1(C)C	1.95425	-0.0769626	1	85	6	39	4
	CC1(C)OB(c2ccc(C(F)(F)F)nc2)OC1(C)C	1.55933	0.314062	1	85	1	35	0			CC1(C)OB(c2ccc(C(F)(F)F)nc2)OC1(C)C	1.55933	0.314062	1	85	1	35	0
	Cc1ccc2cccnc2c1B1OC(C)(C)C(C)(C)O1	1.7222	-0.171804	1	85	0	0	3			Cc1ccc2cccnc2c1B1OC(C)(C)C(C)(C)O1	1.7222	-0.171804	1	85	0	0	3
	Cc1occc1B(O)O	2.04641	-0.1957	1	84	6	29	0			Cc1occc1B(O)O	2.04641	-0.1957	1	84	6	29	0
	OB(O)c1cccc2c1OC(F)(F)O2	2.40121	-0.203362	1	84	1	26	1			OB(O)c1cccc2c1OC(F)(F)O2	2.40121	-0.203362	1	84	1	26	1
	Cc1cc(OC(F)F)ccc1B1OC(C)(C)C(C)(C)O1	2.55863	0.557051	1	84	0	17	4			Cc1cc(OC(F)F)ccc1B1OC(C)(C)C(C)(C)O1	2.55863	0.557051	1	84	0	17	4
	OB(O)c1cccnc1Cl	1.8523	-0.0109055	1	84	0	0	2			OB(O)c1cccnc1Cl	1.8523	-0.0109055	1	84	0	0	2
	COCCn1cc(B2OC(C)(C)C(C)(C)O2)cn1	1.42664	0.00739975	1	83	0	48	0			COCCn1cc(B2OC(C)(C)C(C)(C)O2)cn1	1.42664	0.00739975	1	83	0	48	0
	Cc1cc(B2OC(C)(C)C(C)(C)O2)cnc1Cl	1.5651	0.510955	1	83	10	39	0			Cc1cc(B2OC(C)(C)C(C)(C)O2)cnc1Cl	1.5651	0.510955	1	83	10	39	0
	Cc1c(B(O)O)ccnc1F	1.73308	0.0661963	1	83	2	26	0			Cc1c(B(O)O)ccnc1F	1.73308	0.0661963	1	83	2	26	0
	CN(Cc1cccc(B(O)O)c1)C1CC1	2.12548	-0.119887	1	83	17	0	100			CN(Cc1cccc(B(O)O)c1)C1CC1	2.12548	-0.119887	1	83	17	0	100
	COc1cc(C)ccc1B(O)O	2.21436	0.511634	1	82	0	34	7			COc1cc(C)ccc1B(O)O	2.21436	0.511634	1	82	0	34	7
	OCc1ccc(B(O)O)s1	1.97843	-0.307016	1	82	2	5	0			OCc1ccc(B(O)O)s1	1.97843	-0.307016	1	82	2	5	0
	COCCn1nc(C)c(B2OC(C)(C)C(C)(C)O2)c1C	1.47829	-0.229861	1	82	3	0	3			COCCn1nc(C)c(B2OC(C)(C)C(C)(C)O2)c1C	1.47829	-0.229861	1	82	3	0	3
	OB(O)c1cccnc1F	2.00603	-0.0323123	1	81	9	25	2			OB(O)c1cccnc1F	2.00603	-0.0323123	1	81	9	25	2
	COC(=O)Cc1ccccc1B1OC(C)(C)C(C)(C)O1	2.54782	0.0318842	1	81	6	0	4			COC(=O)Cc1ccccc1B1OC(C)(C)C(C)(C)O1	2.54782	0.0318842	1	81	6	0	4
	Cn1cnc2ccc(B3OC(C)(C)C(C)(C)O3)cc21	1.57044	0.318613	1	81	15	0	0			Cn1cnc2ccc(B3OC(C)(C)C(C)(C)O3)cc21	1.57044	0.318613	1	81	15	0	0
	Cc1cc(B(O)O)co1	1.63353	0.149955	1	80	5	41	0			Cc1cc(B(O)O)co1	1.63353	0.149955	1	80	5	41	0
	CCOC(=O)c1cc(B2OC(C)(C)C(C)(C)O2)[nH]n1	1.89357	-0.344436	1	80	11	0	1			CCOC(=O)c1cc(B2OC(C)(C)C(C)(C)O2)[nH]n1	1.89357	-0.344436	1	80	11	0	1
	Cc1cnc(F)cc1B(O)O	1.62884	0.646452	1	79	4	31	0			Cc1cnc(F)cc1B(O)O	1.62884	0.646452	1	79	4	31	0
	CC1(C)OB(c2c[nH]c3ncccc23)OC1(C)C	1.68257	-0.194458	1	79	1	0	0			CC1(C)OB(c2c[nH]c3ncccc23)OC1(C)C	1.68257	-0.194458	1	79	1	0	0
	OB(O)c1ccc(Cl)nc1	1.63568	0.394072	1	79	16	0	48			OB(O)c1ccc(Cl)nc1	1.63568	0.394072	1	79	16	0	48
	OB(O)c1cccc(F)c1C(F)(F)F	2.60693	0.204047	1	78	2	6	0			OB(O)c1cccc(F)c1C(F)(F)F	2.60693	0.204047	1	78	2	6	0
	CC1(C)OB(c2cccc(F)c2C#N)OC1(C)C	2.61582	0.171165	1	78	5	0	5			CC1(C)OB(c2cccc(F)c2C#N)OC1(C)C	2.61582	0.171165	1	78	5	0	5
	CC1(C)OB(c2cccc(S(=O)(=O)F)c2)OC1(C)C	2.15045	0.292863	1	77	23	53	47			CC1(C)OB(c2cccc(S(=O)(=O)F)c2)OC1(C)C	2.15045	0.292863	1	77	23	53	47
	N#Cc1ccc(F)c(B(O)O)c1	2.51637	0.691219	1	77	0	13	1			N#Cc1ccc(F)c(B(O)O)c1	2.51637	0.691219	1	77	0	13	1
	CC1(C)OB(c2cccc3scnc23)OC1(C)C	2.0684	-0.261496	1	77	11	2	0			CC1(C)OB(c2cccc3scnc23)OC1(C)C	2.0684	-0.261496	1	77	11	2	0
	OB(O)c1cc(F)nc(F)c1	1.7356	0.618861	1	77	0	0	0			OB(O)c1cc(F)nc(F)c1	1.7356	0.618861	1	77	0	0	0
	CSc1ncc(B(O)O)cn1	1.43581	0.45905	1	77	0	0	2			CSc1ncc(B(O)O)cn1	1.43581	0.45905	1	77	0	0	2
	CC(C)Oc1cccc(F)c1B(O)O	2.67307	0.280921	1	77	0	0	3			CC(C)Oc1cccc(F)c1B(O)O	2.67307	0.280921	1	77	0	0	3
	CC(C)(C)Sc1cccc(B(O)O)c1	1.81501	0.641922	1	76	0	7	4			CC(C)(C)Sc1cccc(B(O)O)c1	1.81501	0.641922	1	76	0	7	4
	N#Cc1cccc(B(O)O)c1Cl	2.5816	0.0414055	1	76	0	0	0			N#Cc1cccc(B(O)O)c1Cl	2.5816	0.0414055	1	76	0	0	0
	Nc1ccncc1B(O)O	1.49841	0.344699	1	76	0	0	0			Nc1ccncc1B(O)O	1.49841	0.344699	1	76	0	0	0
	OB(O)c1ccc(F)cc1C(F)(F)F	2.54748	0.523237	1	76	0	0	9			OB(O)c1ccc(F)cc1C(F)(F)F	2.54748	0.523237	1	76	0	0	9
	N#Cc1cc(B(O)O)ccc1O	2.03033	0.825797	1	75	0	39	25			N#Cc1cc(B(O)O)ccc1O	2.03033	0.825797	1	75	0	39	25
	COc1cccc(Cl)c1B(O)O	2.59917	0.264646	1	75	0	19	0			COc1cccc(Cl)c1B(O)O	2.59917	0.264646	1	75	0	19	0
	Cc1nn(C(C)C)cc1B1OC(C)(C)C(C)(C)O1	1.56093	-0.176088	1	75	2	9	1			Cc1nn(C(C)C)cc1B1OC(C)(C)C(C)(C)O1	1.56093	-0.176088	1	75	2	9	1
	OB(O)c1cc(F)ccc1C(F)(F)F	2.57381	0.568841	1	75	0	0	8			OB(O)c1cc(F)ccc1C(F)(F)F	2.57381	0.568841	1	75	0	0	8
	OB(O)c1ccccc1OCC1CC1	2.49039	-0.128591	1	75	5	0	18			OB(O)c1ccccc1OCC1CC1	2.49039	-0.128591	1	75	5	0	18
	CC1(C)OB(c2cc(C(F)(F)F)n[nH]2)OC1(C)C	1.41167	0.0810654	1	75	13	0	1			CC1(C)OB(c2cc(C(F)(F)F)n[nH]2)OC1(C)C	1.41167	0.0810654	1	75	13	0	1
	Cc1noc(C)c1B1OC(C)(C)C(C)(C)O1	1.56789	-0.285131	1	74	2	0	10			Cc1noc(C)c1B1OC(C)(C)C(C)(C)O1	1.56789	-0.285131	1	74	2	0	10
	COc1ncncc1B1OC(C)(C)C(C)(C)O1	1.41298	0.511804	1	74	7	0	11			COc1ncncc1B1OC(C)(C)C(C)(C)O1	1.41298	0.511804	1	74	7	0	11
	O=C(O)c1cncc(B(O)O)c1	1.59118	0.710581	1	73	16	71	14			O=C(O)c1cncc(B(O)O)c1	1.59118	0.710581	1	73	16	71	14
	Cc1c(B2OC(C)(C)C(C)(C)O2)ccc2c1CCO2	2.1167	-0.327266	1	72	3	16	0			Cc1c(B2OC(C)(C)C(C)(C)O2)ccc2c1CCO2	2.1167	-0.327266	1	72	3	16	0
	OB(O)c1ccoc1	1.6936	0.0161539	1	71	11	49	0			OB(O)c1ccoc1	1.6936	0.0161539	1	71	11	49	0
	CC1(C)OB(c2csc(C(F)(F)F)n2)OC1(C)C	1.43917	-0.0690029	1	71	15	9	0			CC1(C)OB(c2csc(C(F)(F)F)n2)OC1(C)C	1.43917	-0.0690029	1	71	15	9	0
	CCCn1nc(C)c(B2OC(C)(C)C(C)(C)O2)c1C	1.48716	-0.246949	1	71	0	6	9			CCCn1nc(C)c(B2OC(C)(C)C(C)(C)O2)c1C	1.48716	-0.246949	1	71	0	6	9
	CC1(C)OB(c2cc(Cl)ccc2N)OC1(C)C	2.16659	0.840037	1	71	4	0	12			CC1(C)OB(c2cc(Cl)ccc2N)OC1(C)C	2.16659	0.840037	1	71	4	0	12
	CC1(C)OB(c2c(Cl)cccc2C#N)OC1(C)C	2.63222	0.102698	1	69	4	0	0			CC1(C)OB(c2c(Cl)cccc2C#N)OC1(C)C	2.63222	0.102698	1	69	4	0	0
	CC1(C)OB(C2=CC(=O)CCC2)OC1(C)C	1.94728	-0.381466	1	68	3	0	100			CC1(C)OB(C2=CC(=O)CCC2)OC1(C)C	1.94728	-0.381466	1	68	3	0	100
	CC1(C)OB(c2cc(F)ccc2C#N)OC1(C)C	2.53792	0.66075	1	68	6	0	0			CC1(C)OB(c2cc(F)ccc2C#N)OC1(C)C	2.53792	0.66075	1	68	6	0	0
	O=[N+]([O-])c1ccccc1B(O)O	2.3258	-0.0396785	1	67	0	0	0			O=[N+]([O-])c1ccccc1B(O)O	2.3258	-0.0396785	1	67	0	0	0
	C/C=C\B(O)O	2.37671	-0.473005	1	67	6	0	9			C/C=C\B(O)O	2.37671	-0.473005	1	67	6	0	9
	Cc1cccc(C#N)c1B1OC(C)(C)C(C)(C)O1	2.56007	0.00683076	1	65	7	0	4			Cc1cccc(C#N)c1B1OC(C)(C)C(C)(C)O1	2.56007	0.00683076	1	65	7	0	4
	COc1ccc(B2OC(C)(C)C(C)(C)O2)c(C#N)c1	2.61257	0.545214	1	65	9	0	0			COc1ccc(B2OC(C)(C)C(C)(C)O2)c(C#N)c1	2.61257	0.545214	1	65	9	0	0
	COc1cccc(OC)c1B(O)O	2.49208	0.249715	1	64	0	33	0			COc1cccc(OC)c1B(O)O	2.49208	0.249715	1	64	0	33	0
	CC1(C)OB(c2cccc(OC(F)F)c2)OC1(C)C	2.29307	0.351919	1	64	0	10	3			CC1(C)OB(c2cccc(OC(F)F)c2)OC1(C)C	2.29307	0.351919	1	64	0	10	3
	N#Cc1c(Cl)ccc(B(O)O)c1F	2.66526	0.465574	1	63	2	0	0			N#Cc1c(Cl)ccc(B(O)O)c1F	2.66526	0.465574	1	63	2	0	0
	COc1ncc(B(O)O)c(OC)n1	1.39104	0.447147	1	62	38	58	4			COc1ncc(B(O)O)c(OC)n1	1.39104	0.447147	1	62	38	58	4
	CC1(C)OB(c2ccsc2C#N)OC1(C)C	2.33722	-0.200157	1	62	24	27	1			CC1(C)OB(c2ccsc2C#N)OC1(C)C	2.33722	-0.200157	1	62	24	27	1
	CCOc1cccc(F)c1B(O)O	2.6335	0.221145	1	62	22	9	7			CCOc1cccc(F)c1B(O)O	2.6335	0.221145	1	62	22	9	7
	N#Cc1ccc(Cl)cc1B(O)O	2.35157	0.825219	1	62	0	0	3			N#Cc1ccc(Cl)cc1B(O)O	2.35157	0.825219	1	62	0	0	3
	CCc1cccc(CC)c1B(O)O	2.26469	-0.102391	1	62	0	0	6			CCc1cccc(CC)c1B(O)O	2.26469	-0.102391	1	62	0	0	6
	Cc1ccc2[nH]ncc2c1B(O)O	1.53658	-0.0353716	1	60	0	0	0			Cc1ccc2[nH]ncc2c1B(O)O	1.53658	-0.0353716	1	60	0	0	0
	CC1(C)OB(c2ccncc2Cl)OC1(C)C	1.54984	0.475409	1	60	0	0	2			CC1(C)OB(c2ccncc2Cl)OC1(C)C	1.54984	0.475409	1	60	0	0	2
	OB(O)c1ccnc(Cl)c1	1.76403	0.478848	1	60	14	0	0			OB(O)c1ccnc(Cl)c1	1.76403	0.478848	1	60	14	0	0
	CC1(C)OB(c2cc(C#N)ccc2O)OC1(C)C	2.64895	0.522511	1	59	2	12	3			CC1(C)OB(c2cc(C#N)ccc2O)OC1(C)C	2.64895	0.522511	1	59	2	12	3
	Cn1nc(C(F)(F)F)cc1B1OC(C)(C)C(C)(C)O1	1.42163	0.0325557	1	54	1	0	0			Cn1nc(C(F)(F)F)cc1B1OC(C)(C)C(C)(C)O1	1.42163	0.0325557	1	54	1	0	0
	CN(C)c1ccccc1B(O)O	2.32892	-0.151023	1	53	0	0	1			CN(C)c1ccccc1B(O)O	2.32892	-0.151023	1	53	0	0	1
	COc1cc(/C=C/B2OC(C)(C)C(C)(C)O2)ccc1O	2.75442	0.296625	1	53	48	0	100			COc1cc(/C=C/B2OC(C)(C)C(C)(C)O2)ccc1O	2.75442	0.296625	1	53	48	0	100
	CC1(C)OB(c2ccncc2F)OC1(C)C	1.68647	0.517792	1	52	43	0	9			CC1(C)OB(c2ccncc2F)OC1(C)C	1.68647	0.517792	1	52	43	0	9
	CC1(C)OB(c2ccc3c(c2)CCC3=O)OC1(C)C	1.84117	0.0983132	1	49	0	87	0			CC1(C)OB(c2ccc3c(c2)CCC3=O)OC1(C)C	1.84117	0.0983132	1	49	0	87	0
	CC1(C)OB(c2ccc(N)c(CO)c2)OC1(C)C	1.86637	0.600158	1	49	0	31	0			CC1(C)OB(c2ccc(N)c(CO)c2)OC1(C)C	1.86637	0.600158	1	49	0	31	0
	CC1(C)OB(c2ccc(CN)s2)OC1(C)C	1.93364	-0.322879	1	43	28	0	0			CC1(C)OB(c2ccc(CN)s2)OC1(C)C	1.93364	-0.322879	1	43	28	0	0
	COc1ccc(F)c(F)c1B(O)O	2.64428	0.45735	1	39	0	0	5			COc1ccc(F)c(F)c1B(O)O	2.64428	0.45735	1	39	0	0	5
	CC#Cc1cccc(B(O)O)c1	2.12438	0.219218	1	37	9	0	19			CC#Cc1cccc(B(O)O)c1	2.12438	0.219218	1	37	9	0	19
	COc1cnccc1B(O)O	1.65955	0.599579	1	36	12	0	0			COc1cnccc1B(O)O	1.65955	0.599579	1	36	12	0	0
	COc1cccc(F)c1B(O)O	2.59015	0.299719	1	33	14	0	12			COc1cccc(F)c1B(O)O	2.59015	0.299719	1	33	14	0	12
	CCCOc1ccc(B(O)O)c(C)c1	2.61903	0.371157	1	32	34	9	4			CCCOc1ccc(B(O)O)c(C)c1	2.61903	0.371157	1	32	34	9	4
	Cc1cc(C)c(C)c(B(O)O)c1C	1.76452	0.675329	1	29	0	0	1			Cc1cc(C)c(C)c(B(O)O)c1C	1.76452	0.675329	1	29	0	0	1
	Cc1cc(C)c(B(O)O)c(C)c1	1.84826	0.570791	1	29	6	0	5			Cc1cc(C)c(B(O)O)c(C)c1	1.84826	0.570791	1	29	6	0	5
	COc1cc(C)cc(C)c1B(O)O	2.26138	0.847455	1	28	0	0	0			COc1cc(C)cc(C)c1B(O)O	2.26138	0.847455	1	28	0	0	0
	OB(O)c1ccc(C(F)(F)F)s1	2.01358	-0.304967	1	25	11	0	3			OB(O)c1ccc(C(F)(F)F)s1	2.01358	-0.304967	1	25	11	0	3
	CC1(C)OB(c2cnc3c(c2)CC(=O)N3)OC1(C)C	1.37281	0.460253	1	24	63	0	0			CC1(C)OB(c2cnc3c(c2)CC(=O)N3)OC1(C)C	1.37281	0.460253	1	24	63	0	0
	OB(O)C1CCCc2ccccc21	2.16433	-0.415707	1	21	32	6	1			OB(O)C1CCCc2ccccc21	2.16433	-0.415707	1	21	32	6	1
	COc1ccc(B(O)O)c(OC)c1	2.46232	0.464661	1	20	0	0	5			COc1ccc(B(O)O)c(OC)c1	2.46232	0.464661	1	20	0	0	5
	CB(O)O	2.59718	-0.32895	1	19	32	0	37			CB(O)O	2.59718	-0.32895	1	19	32	0	37
	Cc1cocc1B1OC(C)(C)C(C)(C)O1	1.78834	-0.214877	1	18	47	0	10			Cc1cocc1B1OC(C)(C)C(C)(C)O1	1.78834	-0.214877	1	18	47	0	10
	CCOc1ccc(/C=C/B(O)O)cc1	2.69273	-0.0171185	1	16	29	0	100			CCOc1ccc(/C=C/B(O)O)cc1	2.69273	-0.0171185	1	16	29	0	100
	CS(=O)c1ccc(B(O)O)cc1	1.77361	0.201296	1	15	0	0	0			CS(=O)c1ccc(B(O)O)cc1	1.77361	0.201296	1	15	0	0	0
	CCCOc1ccc([B-](O)(O)O)nc1	1.48214	0.117508	1	14	7	0	14			CCCOc1ccc([B-](O)(O)O)nc1	1.48214	0.117508	1	14	7	0	14
	CCCOc1ccc([B-](O)(O)O)nc1	2.597	-0.329111	1	14	7	0	14			CCCOc1ccc([B-](O)(O)O)nc1	2.597	-0.329111	1	14	7	0	14
	COc1ccc(B(O)O)nc1	1.57104	0.156388	1	13	12	0	8			COc1ccc(B(O)O)nc1	1.57104	0.156388	1	13	12	0	8
	OB(O)c1c(F)cccc1F	2.43455	0.229098	1	12	0	0	1			OB(O)c1c(F)cccc1F	2.43455	0.229098	1	12	0	0	1
	OB(O)c1ccccc1CN1CCCC1	2.41904	-0.206907	1	11	0	0	0			OB(O)c1ccccc1CN1CCCC1	2.41904	-0.206907	1	11	0	0	0
	CCn1nccc1B1OC(C)(C)C(C)(C)O1	1.61427	-0.153504	1	8	10	0	8			CCn1nccc1B1OC(C)(C)C(C)(C)O1	1.61427	-0.153504	1	8	10	0	8
	Cn1ccc2cccc(B(O)O)c21	2.32497	-0.240254	1	7	4	0	0			Cn1ccc2cccc(B(O)O)c21	2.32497	-0.240254	1	7	4	0	0
	OB(O)c1ccc(-c2ccccc2)s1	1.93926	-0.227862	1	6	0	0	1			OB(O)c1ccc(-c2ccccc2)s1	1.93926	-0.227862	1	6	0	0	1
	CC1(C)OB(c2ccc(OC(F)F)nc2)OC1(C)C	1.52232	0.456113	1	6	10	0	0			CC1(C)OB(c2ccc(OC(F)F)nc2)OC1(C)C	1.52232	0.456113	1	6	10	0	0
	N#Cc1ccccc1B(O)O	2.49523	-0.0466874	1	4	0	0	1			N#Cc1ccccc1B(O)O	2.49523	-0.0466874	1	4	0	0	1
	CC1(C)COc2ccc(B3OC(C)(C)C(C)(C)O3)cc21	1.77323	-0.0852021	1	3	5	57	2			CC1(C)COc2ccc(B3OC(C)(C)C(C)(C)O3)cc21	1.77323	-0.0852021	1	3	5	57	2
	CC1(C)OB(c2cncc(C(F)(F)F)c2)OC1(C)C	1.48268	0.594746	1	3	10	0	4			CC1(C)OB(c2cncc(C(F)(F)F)c2)OC1(C)C	1.48268	0.594746	1	3	10	0	4
	OB(O)c1c(F)ccc2c1OCO2	2.56547	-0.105867	1	3	11	0	0			OB(O)c1c(F)ccc2c1OCO2	2.56547	-0.105867	1	3	11	0	0
	O=[N+]([O-])c1ccc(Cl)cc1B(O)O	2.02215	0.88798	1	1	0	0	4			O=[N+]([O-])c1ccc(Cl)cc1B(O)O	2.02215	0.88798	1	1	0	0	4
	OB(O)C1=Cc2ccccc2C1	2.13866	-0.317477	1	0	100	97	2			OB(O)C1=Cc2ccccc2C1	2.13866	-0.317477	1	0	100	97	2
	CC(=O)c1ccc(B(O)O)cc1F	2.1966	0.655769	1	0	0	94	0			CC(=O)c1ccc(B(O)O)cc1F	2.1966	0.655769	1	0	0	94	0
	OB(O)c1ccc2occc2c1	1.8075	0.316989	1	0	0	91	9			OB(O)c1ccc2occc2c1	1.8075	0.316989	1	0	0	91	9
	OB(O)c1ccc(C2CCCCC2)cc1	1.83774	-0.232328	1	0	97	91	2			OB(O)c1ccc(C2CCCCC2)cc1	1.83774	-0.232328	1	0	97	91	2
	CCCCOc1cccc(B(O)O)c1	2.18785	0.0844476	1	0	0	90	0			CCCCOc1cccc(B(O)O)c1	2.18785	0.0844476	1	0	0	90	0
	COc1ccc(OC)c(B(O)O)c1	2.51861	0.482994	1	0	0	88	0			COc1ccc(OC)c(B(O)O)c1	2.51861	0.482994	1	0	0	88	0
	CCOc1ccc(F)cc1B(O)O	2.59809	0.42009	1	0	0	87	0			CCOc1ccc(F)cc1B(O)O	2.59809	0.42009	1	0	0	87	0
	CN(C)c1ccc(B(O)O)cc1	1.82329	0.146786	1	0	11	87	2			CN(C)c1ccc(B(O)O)cc1	1.82329	0.146786	1	0	11	87	2
	OB(O)c1ccc(F)c(F)c1	2.07553	0.531413	1	0	0	85	0			OB(O)c1ccc(F)c(F)c1	2.07553	0.531413	1	0	0	85	0
	CC1(C)OB(c2ccc3c(c2)NC(=O)C3)OC1(C)C	1.77576	0.0238402	1	0	100	85	0			CC1(C)OB(c2ccc3c(c2)NC(=O)C3)OC1(C)C	1.77576	0.0238402	1	0	100	85	0
	CC(C)COc1cccc(B(O)O)c1	2.29343	0.207251	1	0	100	84	10			CC(C)COc1cccc(B(O)O)c1	2.29343	0.207251	1	0	100	84	10
	COc1ccc(B(O)O)cc1CO	2.27097	0.545786	1	0	0	83	0			COc1ccc(B(O)O)cc1CO	2.27097	0.545786	1	0	0	83	0
	COc1cc(Cl)cc(B(O)O)c1	2.02201	0.919966	1	0	100	78	5			COc1cc(Cl)cc(B(O)O)c1	2.02201	0.919966	1	0	100	78	5
	Nc1ccc(B(O)O)cc1	1.88812	0.30304	1	0	5	74	12			Nc1ccc(B(O)O)cc1	1.88812	0.30304	1	0	5	74	12
	Cc1cccc(B(O)O)c1O	2.38082	0.0440444	1	0	40	72	0			Cc1cccc(B(O)O)c1O	2.38082	0.0440444	1	0	40	72	0
	COC(=O)c1ccc(F)c(B(O)O)c1	2.4402	0.732101	1	0	0	68	0			COC(=O)c1ccc(F)c(B(O)O)c1	2.4402	0.732101	1	0	0	68	0
	COc1nscc1B1OC(C)(C)C(C)(C)O1	1.50159	-0.0421047	1	0	0	68	1			COc1nscc1B1OC(C)(C)C(C)(C)O1	1.50159	-0.0421047	1	0	0	68	1
	OB(O)c1cccc(F)c1O	2.49239	0.174943	1	0	0	61	0			OB(O)c1cccc(F)c1O	2.49239	0.174943	1	0	0	61	0
	Cc1cc(C(F)(F)F)ccc1B(O)O	2.46845	0.408443	1	0	100	58	0			Cc1cc(C(F)(F)F)ccc1B(O)O	2.46845	0.408443	1	0	100	58	0
	OB(O)c1ccc(Cc2ccccc2)cc1	2.04755	-0.0119122	1	0	100	55	9			OB(O)c1ccc(Cc2ccccc2)cc1	2.04755	-0.0119122	1	0	100	55	9
	CC(=O)c1ccc(B(O)O)c(F)c1	2.46158	0.673304	1	0	0	48	0			CC(=O)c1ccc(B(O)O)c(F)c1	2.46158	0.673304	1	0	0	48	0
	OB(O)c1ccc(O)c(Cl)c1	1.95256	0.600307	1	0	0	46	0			OB(O)c1ccc(O)c(Cl)c1	1.95256	0.600307	1	0	0	46	0
	Cc1cc(B2OC(C)(C)C(C)(C)O2)ccn1	1.7596	0.344953	1	0	2	45	5			Cc1cc(B2OC(C)(C)C(C)(C)O2)ccn1	1.7596	0.344953	1	0	2	45	5
	OB(O)c1ccccc1-c1ccccc1	2.39899	-0.13555	1	0	0	35	0			OB(O)c1ccccc1-c1ccccc1	2.39899	-0.13555	1	0	0	35	0
	Cc1ccc(B(O)O)c2ccccc12	2.27482	-0.0321598	1	0	100	35	0			Cc1ccc(B(O)O)c2ccccc12	2.27482	-0.0321598	1	0	100	35	0
	O=C(O)c1ccc(B(O)O)s1	2.13304	-0.269883	1	0	100	29	0			O=C(O)c1ccc(B(O)O)s1	2.13304	-0.269883	1	0	100	29	0
	CC(C)B(O)O	2.22783	-0.519344	1	0	0	21	6			CC(C)B(O)O	2.22783	-0.519344	1	0	0	21	6
	Cc1cccc2cc(B(O)O)cnc12	1.76474	0.184964	1	0	2	18	0			Cc1cccc2cc(B(O)O)cnc12	1.76474	0.184964	1	0	2	18	0
	COC(=O)c1ccc(Cl)c(B(O)O)c1	2.38416	0.798001	1	0	0	15	4			COC(=O)c1ccc(Cl)c(B(O)O)c1	2.38416	0.798001	1	0	0	15	4
	COc1ccc(B2OC(C)(C)C(C)(C)O2)c(CN)c1	2.64959	0.393356	1	0	0	14	0			COc1ccc(B2OC(C)(C)C(C)(C)O2)c(CN)c1	2.64959	0.393356	1	0	0	14	0
	CC(=O)c1ccccc1B(O)O	2.48538	0.00389193	1	0	0	7	0			CC(=O)c1ccccc1B(O)O	2.48538	0.00389193	1	0	0	7	0
	COc1ccc(C)c(F)c1B(O)O	2.53442	0.435693	1	0	68	5	4			COc1ccc(C)c(F)c1B(O)O	2.53442	0.435693	1	0	68	5	4
	C=C(C)B1OC(C)(C)C(C)(C)O1	2.49124	-0.406944	1	0	0	0	0			C=C(C)B1OC(C)(C)C(C)(C)O1	2.49124	-0.406944	1	0	0	0	0
	CC1(C)OB(C#CC2CC2)OC1(C)C	1.99119	-0.560789	1	0	0	0	0			CC1(C)OB(C#CC2CC2)OC1(C)C	1.99119	-0.560789	1	0	0	0	0
	CC1(C)OB(c2ccc(-c3cn[nH]c3)cc2)OC1(C)C	1.54605	0.230617	1	0	0	0	0			CC1(C)OB(c2ccc(-c3cn[nH]c3)cc2)OC1(C)C	1.54605	0.230617	1	0	0	0	0
	CC1(C)OB(c2cccc(-c3ncc[nH]3)c2)OC1(C)C	1.69307	0.0792865	1	0	0	0	0			CC1(C)OB(c2cccc(-c3ncc[nH]3)c2)OC1(C)C	1.69307	0.0792865	1	0	0	0	0
	COC(=O)c1ccc(F)cc1B(O)O	2.51577	0.65091	1	0	0	0	0			COC(=O)c1ccc(F)cc1B(O)O	2.51577	0.65091	1	0	0	0	0
	COC(=O)c1ccccc1B(O)O	2.54226	0.139895	1	0	0	0	0			COC(=O)c1ccccc1B(O)O	2.54226	0.139895	1	0	0	0	0
	COc1cc(B(O)O)sn1	1.40623	0.429065	1	0	0	0	0			COc1cc(B(O)O)sn1	1.40623	0.429065	1	0	0	0	0
	Cc1ccc(B(O)O)cc1N	1.99629	0.424593	1	0	0	0	0			Cc1ccc(B(O)O)cc1N	1.99629	0.424593	1	0	0	0	0
	O=C(O)c1ccc(F)cc1B(O)O	2.52287	0.620711	1	0	0	0	0			O=C(O)c1ccc(F)cc1B(O)O	2.52287	0.620711	1	0	0	0	0
	OB(O)c1c(F)cc(F)cc1F	1.94452	0.900141	1	0	0	0	0			OB(O)c1c(F)cc(F)cc1F	1.94452	0.900141	1	0	0	0	0
	OB(O)c1cc2ccccc2o1	2.18342	-0.155907	1	0	0	0	0			OB(O)c1cc2ccccc2o1	2.18342	-0.155907	1	0	0	0	0
	OB(O)c1ccc2[nH]cnc2c1	1.66703	0.447718	1	0	0	0	0			OB(O)c1ccc2[nH]cnc2c1	1.66703	0.447718	1	0	0	0	0
	O=C(O)c1ccccc1B(O)O	2.47277	0.0130645	1	0	0	0	1			O=C(O)c1ccccc1B(O)O	2.47277	0.0130645	1	0	0	0	1
	O=[N+]([O-])c1ccc(Cl)c(B(O)O)c1	2.11194	0.926348	1	0	0	0	1			O=[N+]([O-])c1ccc(Cl)c(B(O)O)c1	2.11194	0.926348	1	0	0	0	1
	OB(O)c1ccccc1C(F)(F)F	2.4072	-0.0502774	1	0	0	0	1			OB(O)c1ccccc1C(F)(F)F	2.4072	-0.0502774	1	0	0	0	1
	OB(O)c1c(F)cc(O)cc1F	2.16417	0.906648	1	0	0	0	2			OB(O)c1c(F)cc(O)cc1F	2.16417	0.906648	1	0	0	0	2
	OB(O)/C=C/c1ccccc1	2.61937	-0.0956138	1	0	0	0	4			OB(O)/C=C/c1ccccc1	2.61937	-0.0956138	1	0	0	0	4
	OB(O)c1c(F)ccc(O)c1F	2.38964	0.823426	1	0	0	0	4			OB(O)c1c(F)ccc(O)c1F	2.38964	0.823426	1	0	0	0	4
	CC(C)=CB(O)O	2.66096	0.811503	1	0	0	0	5			CC(C)=CB(O)O	2.66096	0.811503	1	0	0	0	5
	CCn1nc(C)cc1B1OC(C)(C)C(C)(C)O1	1.5038	-0.0969167	1	0	0	0	5			CCn1nc(C)cc1B1OC(C)(C)C(C)(C)O1	1.5038	-0.0969167	1	0	0	0	5
	Cc1ccc(B2OC(C)(C)C(C)(C)O2)o1	2.06274	-0.142953	1	0	0	0	6			Cc1ccc(B2OC(C)(C)C(C)(C)O2)o1	2.06274	-0.142953	1	0	0	0	6
	N#CC=Cc1ccc(B(O)O)cc1	1.7738	0.839298	1	0	0	0	6			N#CC=Cc1ccc(B(O)O)cc1	1.7738	0.839298	1	0	0	0	6
	OB(O)c1cnn(Cc2ccccc2)c1	1.57235	-0.00549608	1	0	0	0	6			OB(O)c1cnn(Cc2ccccc2)c1	1.57235	-0.00549608	1	0	0	0	6
	OB(O)c1c(F)cccc1Cl	2.53016	0.260272	1	0	0	0	7			OB(O)c1c(F)cccc1Cl	2.53016	0.260272	1	0	0	0	7
	CC(C)CB(O)O	1.84453	-0.524305	1	0	0	0	8			CC(C)CB(O)O	1.84453	-0.524305	1	0	0	0	8
	CC(C)(O)C(C)(C)OB(O)C1=CCCCO1	1.34424	0.373259	1	0	0	0	11			CC(C)(O)C(C)(C)OB(O)C1=CCCCO1	1.34424	0.373259	1	0	0	0	11
	OB(O)c1cccc(C(F)(F)F)c1O	2.52387	-0.0329164	1	0	0	0	15			OB(O)c1cccc(C(F)(F)F)c1O	2.52387	-0.0329164	1	0	0	0	15
	CC(C)(O)C(C)(C)OB(O)/C=C/C1CC1	2.08553	-0.555606	1	0	0	0	60			CC(C)(O)C(C)(C)OB(O)/C=C/C1CC1	2.08553	-0.555606	1	0	0	0	60
	COc1cccc(/C=C/B(O)O)c1	2.71188	0.13655	1	0	0	0	100			COc1cccc(/C=C/B(O)O)c1	2.71188	0.13655	1	0	0	0	100
	CC1(C)OB(c2[nH]ncc2C(F)(F)F)OC1(C)C	1.3792	0.0530686	1	0	2	0	0			CC1(C)OB(c2[nH]ncc2C(F)(F)F)OC1(C)C	1.3792	0.0530686	1	0	2	0	0
	COC(=O)c1ccc(Cl)cc1B(O)O	2.39691	0.781746	1	0	2	0	0			COC(=O)c1ccc(Cl)cc1B(O)O	2.39691	0.781746	1	0	2	0	0
	OB(O)c1ccc(O)cc1F	2.43727	0.519992	1	0	3	0	1			OB(O)c1ccc(O)cc1F	2.43727	0.519992	1	0	3	0	1
	Cc1nn(C)cc1B1OC(C)(C)C(C)(C)O1	1.55162	-0.132253	1	0	4	0	0			Cc1nn(C)cc1B1OC(C)(C)C(C)(C)O1	1.55162	-0.132253	1	0	4	0	0
	CCCB(O)O	1.88913	-0.527859	1	0	4	0	2			CCCB(O)O	1.88913	-0.527859	1	0	4	0	2
	CC(C)=C(C)B(O)O	2.43358	-0.434972	1	0	4	0	100			CC(C)=C(C)B(O)O	2.43358	-0.434972	1	0	4	0	100
	Cn1nncc1B1OC(C)(C)C(C)(C)O1	1.41812	-0.025327	1	0	5	0	9			Cn1nncc1B1OC(C)(C)C(C)(C)O1	1.41812	-0.025327	1	0	5	0	9
	OB(O)c1c(F)ccc(F)c1F	2.57274	0.332345	1	0	6	0	0			OB(O)c1c(F)ccc(F)c1F	2.57274	0.332345	1	0	6	0	0
	CC(C)(C)C=CB(O)O	2.15978	-0.549664	1	0	7	0	0			CC(C)(C)C=CB(O)O	2.15978	-0.549664	1	0	7	0	0
	CC1(C)OB(c2cnsc2)OC1(C)C	1.4004	0.329187	1	0	7	0	3			CC1(C)OB(c2cnsc2)OC1(C)C	1.4004	0.329187	1	0	7	0	3
	Cc1ccc(B2OC(C)(C)C(C)(C)O2)cc1Cl	2.01105	0.505533	1	0	8	0	3			Cc1ccc(B2OC(C)(C)C(C)(C)O2)cc1Cl	2.01105	0.505533	1	0	8	0	3
	CCB(O)O	1.91943	-0.529331	1	0	9	0	3			CCB(O)O	1.91943	-0.529331	1	0	9	0	3
	NC(=O)c1cccc(B(O)O)c1F	2.56546	0.196911	1	0	9	0	5			NC(=O)c1cccc(B(O)O)c1F	2.56546	0.196911	1	0	9	0	5
	CC1(C)OB(C2(C#C[Si](C)(C)C)CC2)OC1(C)C	1.62501	-0.451588	1	0	9	0	8			CC1(C)OB(C2(C#C[Si](C)(C)C)CC2)OC1(C)C	1.62501	-0.451588	1	0	9	0	8
	Cn1ncc(Cl)c1B1OC(C)(C)C(C)(C)O1	1.36063	0.182274	1	0	10	0	0			Cn1ncc(Cl)c1B1OC(C)(C)C(C)(C)O1	1.36063	0.182274	1	0	10	0	0
	Cc1ccc(Cl)c(B(O)O)c1F	1.9471	0.699673	1	0	10	0	2			Cc1ccc(Cl)c(B(O)O)c1F	1.9471	0.699673	1	0	10	0	2
	CC1(C)OB(c2ccsc2C(F)(F)F)OC1(C)C	2.25933	-0.247664	1	0	10	0	3			CC1(C)OB(c2ccsc2C(F)(F)F)OC1(C)C	2.25933	-0.247664	1	0	10	0	3
	Cc1ccc(B2OC(C)(C)C(C)(C)O2)cn1	1.63082	0.28872	1	0	10	0	6			Cc1ccc(B2OC(C)(C)C(C)(C)O2)cn1	1.63082	0.28872	1	0	10	0	6
	CC1(C)OB(c2ccc(F)s2)OC1(C)C	1.58457	0.611778	1	0	11	0	0			CC1(C)OB(c2ccc(F)s2)OC1(C)C	1.58457	0.611778	1	0	11	0	0
	Cc1nc(C)c(B2OC(C)(C)C(C)(C)O2)s1	1.41323	-0.140423	1	0	11	0	6			Cc1nc(C)c(B2OC(C)(C)C(C)(C)O2)s1	1.41323	-0.140423	1	0	11	0	6
	Cn1nccc1B1OC(C)(C)C(C)(C)O1	1.59795	-0.0943691	1	0	11	0	8			Cn1nccc1B1OC(C)(C)C(C)(C)O1	1.59795	-0.0943691	1	0	11	0	8
	O[B-](O)(O)c1ccccn1	2.59667	-0.329473	1	0	12	0	0			O[B-](O)(O)c1ccccn1	2.59667	-0.329473	1	0	12	0	0
	O[B-](O)(O)c1ccccn1	1.69887	-0.0625507	1	0	12	0	0			O[B-](O)(O)c1ccccn1	1.69887	-0.0625507	1	0	12	0	0
	O[B-](O)(O)c1cnccn1	2.59664	-0.329501	1	0	12	0	0			O[B-](O)(O)c1cnccn1	2.59664	-0.329501	1	0	12	0	0
	O[B-](O)(O)c1cnccn1	1.36542	0.286012	1	0	12	0	0			O[B-](O)(O)c1cnccn1	1.36542	0.286012	1	0	12	0	0
	CC1(C)OB(c2ccc(Cl)s2)OC1(C)C	1.90086	-0.259489	1	0	13	0	0			CC1(C)OB(c2ccc(Cl)s2)OC1(C)C	1.90086	-0.259489	1	0	13	0	0
	CCOC(=O)c1ccccc1B(O)O	2.53757	0.0036775	1	0	13	0	0			CCOC(=O)c1ccccc1B(O)O	2.53757	0.0036775	1	0	13	0	0
	CC1(C)OB(c2cncs2)OC1(C)C	1.35814	0.232247	1	0	13	0	2			CC1(C)OB(c2cncs2)OC1(C)C	1.35814	0.232247	1	0	13	0	2
	C=C(B1OC(C)(C)C(C)(C)O1)C(F)(F)F	2.53807	-0.362295	1	0	13	0	3			C=C(B1OC(C)(C)C(C)(C)O1)C(F)(F)F	2.53807	-0.362295	1	0	13	0	3
	Cn1ncc(C(F)(F)F)c1B1OC(C)(C)C(C)(C)O1	1.38567	0.022402	1	0	13	0	3			Cn1ncc(C(F)(F)F)c1B1OC(C)(C)C(C)(C)O1	1.38567	0.022402	1	0	13	0	3
	Cc1cc(B2OC(C)(C)C(C)(C)O2)on1	1.4813	0.0914893	1	0	13	0	4			Cc1cc(B2OC(C)(C)C(C)(C)O2)on1	1.4813	0.0914893	1	0	13	0	4
	CC1(C)OB(c2cc(Cl)cs2)OC1(C)C	1.42201	0.355211	1	0	14	0	0			CC1(C)OB(c2cc(Cl)cs2)OC1(C)C	1.42201	0.355211	1	0	14	0	0
	CC1(C)OB(C2=CCOC2)OC1(C)C	1.71294	-0.32885	1	0	14	0	50			CC1(C)OB(C2=CCOC2)OC1(C)C	1.71294	-0.32885	1	0	14	0	50
	Cc1cc(B2OC(C)(C)C(C)(C)O2)sn1	1.42226	0.216915	1	0	15	0	13			Cc1cc(B2OC(C)(C)C(C)(C)O2)sn1	1.42226	0.216915	1	0	15	0	13
	CC1(C)OB(c2ccc(F)cc2C2CC2)OC1(C)C	2.66249	0.340854	1	0	16	0	0			CC1(C)OB(c2ccc(F)cc2C2CC2)OC1(C)C	2.66249	0.340854	1	0	16	0	0
	N#Cc1ccc(O)c(B(O)O)c1	2.6471	0.526415	1	0	16	0	3			N#Cc1ccc(O)c(B(O)O)c1	2.6471	0.526415	1	0	16	0	3
	CC1(C)OB(c2cnc(C(F)(F)F)s2)OC1(C)C	1.37618	0.101434	1	0	16	0	6			CC1(C)OB(c2cnc(C(F)(F)F)s2)OC1(C)C	1.37618	0.101434	1	0	16	0	6
	OB(O)/C=C/c1ccc(F)cc1	2.73335	0.133886	1	0	16	0	30			OB(O)/C=C/c1ccc(F)cc1	2.73335	0.133886	1	0	16	0	30
	Cc1ccc(B2OC(C)(C)C(C)(C)O2)s1	1.98646	-0.184001	1	0	17	0	9			Cc1ccc(B2OC(C)(C)C(C)(C)O2)s1	1.98646	-0.184001	1	0	17	0	9
	COCc1noc(C)c1B(O)O	1.607	-0.313159	1	0	18	0	0			COCc1noc(C)c1B(O)O	1.607	-0.313159	1	0	18	0	0
	C#CB1OC(C)(C)C(C)(C)O1	2.17613	-0.534636	1	0	18	0	4			C#CB1OC(C)(C)C(C)(C)O1	2.17613	-0.534636	1	0	18	0	4
	OB(O)C=Cc1ccccc1	2.61913	-0.0959912	1	0	18	0	7			OB(O)C=Cc1ccccc1	2.61913	-0.0959912	1	0	18	0	7
	COc1ccc([B-](O)(O)O)nc1	1.57052	0.158347	1	0	19	0	0			COc1ccc([B-](O)(O)O)nc1	1.57052	0.158347	1	0	19	0	0
	COc1ccc([B-](O)(O)O)nc1	2.59641	-0.329704	1	0	19	0	0			COc1ccc([B-](O)(O)O)nc1	2.59641	-0.329704	1	0	19	0	0
	CC1(C)OB(c2cnn(C(F)(F)F)c2)OC1(C)C	1.40376	0.133576	1	0	20	0	0			CC1(C)OB(c2cnn(C(F)(F)F)c2)OC1(C)C	1.40376	0.133576	1	0	20	0	0
	Cc1ccsc1B1OC(C)(C)C(C)(C)O1	2.13632	-0.205152	1	0	20	0	0			Cc1ccsc1B1OC(C)(C)C(C)(C)O1	2.13632	-0.205152	1	0	20	0	0
	CC1(C)OB(c2cccs2)OC1(C)C	2.09395	-0.249241	1	0	20	0	4			CC1(C)OB(c2cccs2)OC1(C)C	2.09395	-0.249241	1	0	20	0	4
	Cc1ncc(B2OC(C)(C)C(C)(C)O2)s1	1.37866	0.153387	1	0	20	0	5			Cc1ncc(B2OC(C)(C)C(C)(C)O2)s1	1.37866	0.153387	1	0	20	0	5
	CC1(C)OB(c2cnc(Cl)s2)OC1(C)C	1.38754	0.20772	1	0	20	0	7			CC1(C)OB(c2cnc(Cl)s2)OC1(C)C	1.38754	0.20772	1	0	20	0	7
	OB(O)c1ccc(O)c(F)c1	2.11427	0.588443	1	0	21	0	1			OB(O)c1ccc(O)c(F)c1	2.11427	0.588443	1	0	21	0	1
	CN1CC=C(B2OC(C)(C)C(C)(C)O2)CC1	1.67262	-0.320685	1	0	22	0	0			CN1CC=C(B2OC(C)(C)C(C)(C)O2)CC1	1.67262	-0.320685	1	0	22	0	0
	Cc1coc(B2OC(C)(C)C(C)(C)O2)c1	1.63659	0.15289	1	0	22	0	4			Cc1coc(B2OC(C)(C)C(C)(C)O2)c1	1.63659	0.15289	1	0	22	0	4
	OB(O)c1cccs1	2.0942	-0.249158	1	0	24	0	1			OB(O)c1cccs1	2.0942	-0.249158	1	0	24	0	1
	CC1(C)OB(C=C2CCCCC2)OC1(C)C	1.9733	-0.502954	1	0	25	0	0			CC1(C)OB(C=C2CCCCC2)OC1(C)C	1.9733	-0.502954	1	0	25	0	0
	Cc1ccc([N+](=O)[O-])cc1B(O)O	2.6508	0.445016	1	0	27	0	2			Cc1ccc([N+](=O)[O-])cc1B(O)O	2.6508	0.445016	1	0	27	0	2
	C=C(CO)B1OC(C)(C)C(C)(C)O1	2.33502	-0.483779	1	0	32	0	100			C=C(CO)B1OC(C)(C)C(C)(C)O1	2.33502	-0.483779	1	0	32	0	100
	OB(O)c1cscc1C(F)F	1.56503	0.78483	1	0	33	0	0			OB(O)c1cscc1C(F)F	1.56503	0.78483	1	0	33	0	0
	OB(O)c1cnc(Cl)nc1	1.47443	0.383521	1	0	37	0	0			OB(O)c1cnc(Cl)nc1	1.47443	0.383521	1	0	37	0	0
	Cn1c(B(O)O)cc2ccc(Cl)cc21	1.72351	0.864834	1	0	37	0	14			Cn1c(B(O)O)cc2ccc(Cl)cc21	1.72351	0.864834	1	0	37	0	14
	CC1(C)OB(c2ccc(C#N)s2)OC1(C)C	2.03532	-0.329901	1	0	42	0	13			CC1(C)OB(c2ccc(C#N)s2)OC1(C)C	2.03532	-0.329901	1	0	42	0	13
	CC1(C)OB(C2=CCCCC2)OC1(C)C	1.78599	-0.334914	1	0	42	0	100			CC1(C)OB(C2=CCCCC2)OC1(C)C	1.78599	-0.334914	1	0	42	0	100
	CC1(C)OB(C2=CCOCC2)OC1(C)C	1.73098	-0.355644	1	0	46	0	2			CC1(C)OB(C2=CCOCC2)OC1(C)C	1.73098	-0.355644	1	0	46	0	2
	O=Cc1ccsc1B(O)O	1.48061	0.672593	1	0	79	0	0			O=Cc1ccsc1B(O)O	1.48061	0.672593	1	0	79	0	0
	CC(C)=CB1OC(C)(C)C(C)(C)O1	2.46621	-0.41868	1	0	100	0	11			CC(C)=CB1OC(C)(C)C(C)(C)O1	2.46621	-0.41868	1	0	100	0	11
	CC1(C)OB(c2ccoc2)OC1(C)C	1.69905	0.0183986	1	0	100	0	17			CC1(C)OB(c2ccoc2)OC1(C)C	1.69905	0.0183986	1	0	100	0	17
	CC1(C)OB(C2=CCCOC2)OC1(C)C	1.31972	0.199184	1	0	100	0	100			CC1(C)OB(C2=CCCOC2)OC1(C)C	1.31972	0.199184	1	0	100	0	100
	OB(O)c1ccc(B(O)O)cc1	1.91204	0.168661	1	0	100	0	100			OB(O)c1ccc(B(O)O)cc1	1.91204	0.168661	1	0	100	0	100
	OB(O)c1cccc(B(O)O)c1	2.20581	0.25821	1	0	100	0	100			OB(O)c1cccc(B(O)O)c1	2.20581	0.25821	1	0	100	0	100

## Sheet: Figure 5
5C	cy1_smi	cy2_smi	cy3_smi	Cy1_tag	Cy2_tag	Cy3_tag	Filtered to at 10:47:52 AM
	[3H]CNC(=O)[C@@H]1NC[C@@H]1c1ccc(I)cc1	Cc1ccncc1S(=O)(=O)Cl	CC1(C)OB(c2cnc(N)nc2)OC1(C)C	1	264	36	No
	[3H]CNC(=O)[C@@H]1NC[C@@H]1c1ccc(I)cc1	O=Cc1ccc(S(=O)(=O)Cl)cc1	CC1(C)OB(c2cnc(N)nc2)OC1(C)C	1	271	36	No
	[3H]CNC(=O)[C@@H]1NC[C@@H]1c1ccc(I)cc1	Cc1ccccc1S(=O)(=O)Cl	OB(O)c1ccc2c(c1)CCC2	1	277	50	No
	[3H]CNC(=O)[C@@H]1NC[C@@H]1c1ccc(I)cc1	Cc1ccccc1S(=O)(=O)Cl	CCCc1ccc(B(O)O)cc1	1	277	95	No
	[3H]CNC(=O)[C@@H]1NC[C@@H]1c1ccc(I)cc1	Cc1cnc(N)c(S(=O)(=O)Cl)c1	CC1(C)OB(c2cccc3ccoc23)OC1(C)C	1	292	9	Yes
	[3H]CNC(=O)[C@@H]1NC[C@@H]1c1ccc(I)cc1	Cc1cnc(N)c(S(=O)(=O)Cl)c1	OCc1ccc(B(O)O)cc1Cl	1	292	18	Yes
	[3H]CNC(=O)[C@@H]1NC[C@@H]1c1ccc(I)cc1	Cc1cnc(N)c(S(=O)(=O)Cl)c1	CC1(C)OB(c2ccc(C3CC(=O)C3)cc2)OC1(C)C	1	292	30	Yes
	[3H]CNC(=O)[C@@H]1NC[C@@H]1c1ccc(I)cc1	Cc1cnc(N)c(S(=O)(=O)Cl)c1	CC1(C)OB(c2cccc3c2CNC3=O)OC1(C)C	1	292	31	Yes
	[3H]CNC(=O)[C@@H]1NC[C@@H]1c1ccc(I)cc1	Cc1cnc(N)c(S(=O)(=O)Cl)c1	CC1(C)OB(c2ccc3c(c2)COC(=O)N3)OC1(C)C	1	292	34	Yes
	[3H]CNC(=O)[C@@H]1NC[C@@H]1c1ccc(I)cc1	Cc1cnc(N)c(S(=O)(=O)Cl)c1	Cc1cccc(B(O)O)c1C	1	292	41	Yes
	[3H]CNC(=O)[C@@H]1NC[C@@H]1c1ccc(I)cc1	Cc1cnc(N)c(S(=O)(=O)Cl)c1	COc1ncc(B2OC(C)(C)C(C)(C)O2)cn1	1	292	43	Yes
	[3H]CNC(=O)[C@@H]1NC[C@@H]1c1ccc(I)cc1	Cc1cnc(N)c(S(=O)(=O)Cl)c1	CNC(=O)Nc1ccc(B2OC(C)(C)C(C)(C)O2)cc1	1	292	49	Yes
	[3H]CNC(=O)[C@@H]1NC[C@@H]1c1ccc(I)cc1	Cc1cnc(N)c(S(=O)(=O)Cl)c1	CC1Cc2cc(B(O)O)ccc2O1	1	292	61	Yes
	[3H]CNC(=O)[C@@H]1NC[C@@H]1c1ccc(I)cc1	Cc1cnc(N)c(S(=O)(=O)Cl)c1	CC1(C)OB(c2cccc(O)c2F)OC1(C)C	1	292	67	Yes
	[3H]CNC(=O)[C@@H]1NC[C@@H]1c1ccc(I)cc1	Cc1cnc(N)c(S(=O)(=O)Cl)c1	COC(=O)c1cc(O)cc(B2OC(C)(C)C(C)(C)O2)c1	1	292	70	Yes
	[3H]CNC(=O)[C@@H]1NC[C@@H]1c1ccc(I)cc1	Cc1cnc(N)c(S(=O)(=O)Cl)c1	CC1(C)OB(C2=CCNCC2)OC1(C)C	1	292	72	Yes
	[3H]CNC(=O)[C@@H]1NC[C@@H]1c1ccc(I)cc1	Cc1cnc(N)c(S(=O)(=O)Cl)c1	OB(O)c1ccc2c(c1)OCO2	1	292	73	Yes
	[3H]CNC(=O)[C@@H]1NC[C@@H]1c1ccc(I)cc1	Cc1cnc(N)c(S(=O)(=O)Cl)c1	COc1ccc(C)cc1B(O)O	1	292	87	Yes
	[3H]CNC(=O)[C@@H]1NC[C@@H]1c1ccc(I)cc1	Cc1cnc(N)c(S(=O)(=O)Cl)c1	OB(O)c1cc(F)c(F)c(F)c1	1	292	104	Yes
	[3H]CNC(=O)[C@@H]1NC[C@@H]1c1ccc(I)cc1	Cc1cnc(N)c(S(=O)(=O)Cl)c1	CCOc1ccc(B(O)O)cc1	1	292	110	Yes
	[3H]CNC(=O)[C@@H]1NC[C@@H]1c1ccc(I)cc1	Cc1cnc(N)c(S(=O)(=O)Cl)c1	Cc1ccc(B(O)O)c(Cl)c1	1	292	113	Yes
	[3H]CNC(=O)[C@@H]1NC[C@@H]1c1ccc(I)cc1	Cc1cnc(N)c(S(=O)(=O)Cl)c1	CC(C)c1cccc(B(O)OCCO)c1	1	292	129	Yes
	[3H]CNC(=O)[C@@H]1NC[C@@H]1c1ccc(I)cc1	Cc1cnc(N)c(S(=O)(=O)Cl)c1	CCOC(=O)c1cccc(B(O)O)c1	1	292	130	Yes
	[3H]CNC(=O)[C@@H]1NC[C@@H]1c1ccc(I)cc1	Cc1cnc(N)c(S(=O)(=O)Cl)c1	COC(=O)Nc1ccc(B(O)O)cc1	1	292	134	Yes
	[3H]CNC(=O)[C@@H]1NC[C@@H]1c1ccc(I)cc1	Cc1cnc(N)c(S(=O)(=O)Cl)c1	CS(=O)(=O)c1ccc(B(O)O)cc1	1	292	138	Yes
	[3H]CNC(=O)[C@@H]1NC[C@@H]1c1ccc(I)cc1	Cc1cnc(N)c(S(=O)(=O)Cl)c1	O=C(O)Cc1cccc(B(O)O)c1	1	292	142	Yes
	[3H]CNC(=O)[C@@H]1NC[C@@H]1c1ccc(I)cc1	Cc1cnc(N)c(S(=O)(=O)Cl)c1	OB(O)c1ccc(F)c(C(F)(F)F)c1	1	292	143	Yes
	[3H]CNC(=O)[C@@H]1NC[C@@H]1c1ccc(I)cc1	Cc1cnc(N)c(S(=O)(=O)Cl)c1	OB(O)c1cc(Cl)cc(Cl)c1	1	292	146	Yes
	[3H]CNC(=O)[C@@H]1NC[C@@H]1c1ccc(I)cc1	Cc1cnc(N)c(S(=O)(=O)Cl)c1	Cc1ccc(B(O)O)cc1	1	292	165	Yes
	[3H]CNC(=O)[C@@H]1NC[C@@H]1c1ccc(I)cc1	Cc1cnc(N)c(S(=O)(=O)Cl)c1	COc1ccc(B(O)O)cc1C	1	292	166	Yes
	[3H]CNC(=O)[C@@H]1NC[C@@H]1c1ccc(I)cc1	Cc1cnc(N)c(S(=O)(=O)Cl)c1	CC(=O)Nc1cccc(B(O)O)c1	1	292	172	Yes
	[3H]CNC(=O)[C@@H]1NC[C@@H]1c1ccc(I)cc1	Cc1cnc(N)c(S(=O)(=O)Cl)c1	CCNC(=O)c1cccc(B(O)O)c1	1	292	174	Yes
	[3H]CNC(=O)[C@@H]1NC[C@@H]1c1ccc(I)cc1	Cc1cnc(N)c(S(=O)(=O)Cl)c1	CCCOc1ccc(B(O)O)cc1Cl	1	292	188	Yes
	[3H]CNC(=O)[C@@H]1NC[C@@H]1c1ccc(I)cc1	Cc1cnc(N)c(S(=O)(=O)Cl)c1	COc1ncccc1B(O)O	1	292	193	Yes
	[3H]CNC(=O)[C@@H]1NC[C@@H]1c1ccc(I)cc1	Cc1cnc(N)c(S(=O)(=O)Cl)c1	OCc1ccc(Cl)c(B(O)O)c1	1	292	194	Yes
	[3H]CNC(=O)[C@@H]1NC[C@@H]1c1ccc(I)cc1	Cn1cnc(C=O)c1	CC1(C)OB(c2ccc3ccc(=O)[nH]c3c2)OC1(C)C	1	152	21	Yes
	[3H]CNC(=O)[C@@H]1NC[C@@H]1c1ccc(I)cc1	Cc1[nH]nc(Cl)c1C=O	CC1(C)OB(c2ccc3ccc(=O)[nH]c3c2)OC1(C)C	1	153	21	Yes
	[3H]CNC(=O)[C@@H]1NC[C@@H]1c1ccc(I)cc1	C#Cc1cccc(C=O)c1	Cc1ccc(B(O)O)c(F)c1	1	216	168	No
	[3H]CNC(=O)[C@@H]1NC[C@@H]1c1ccc(I)cc1	Cc1cnc(N)c(S(=O)(=O)Cl)c1	missing	1	292	206	Yes
	[3H]CNC(=O)[C@@H]1NC[C@@H]1c1ccc(I)cc1	COc1nc(C)ccc1C=O	missing	1	237	206	No
	[3H]CNC(=O)[C@H]1NC[C@H]1c1ccc(I)cc1	O=S(=O)(Cl)c1cc(F)cc(F)c1	CC1(C)OB(c2ccc3ccc(=O)[nH]c3c2)OC1(C)C	2	255	21	Yes
	[3H]CNC(=O)[C@H]1NC[C@H]1c1ccc(I)cc1	Nc1ncc(S(=O)(=O)Cl)cn1	OCc1ccc(B(O)O)cc1Cl	2	273	18	No
	[3H]CNC(=O)[C@H]1NC[C@H]1c1ccc(I)cc1	COc1ccccc1S(=O)(=O)Cl	OB(O)c1cccc(Oc2ccccc2)c1	2	279	149	No
	[3H]CNC(=O)[C@H]1NC[C@H]1c1ccc(I)cc1	Cc1cnc(N)c(S(=O)(=O)Cl)c1	COC(=O)c1cc(B2OC(C)(C)C(C)(C)O2)ccc1O	2	292	10	Yes
	[3H]CNC(=O)[C@H]1NC[C@H]1c1ccc(I)cc1	Cc1cnc(N)c(S(=O)(=O)Cl)c1	Cc1nc2ccc(B3OC(C)(C)C(C)(C)O3)cc2o1	2	292	14	Yes
	[3H]CNC(=O)[C@H]1NC[C@H]1c1ccc(I)cc1	Cc1cnc(N)c(S(=O)(=O)Cl)c1	COC(=O)c1ccc(B2OC(C)(C)C(C)(C)O2)o1	2	292	17	Yes
	[3H]CNC(=O)[C@H]1NC[C@H]1c1ccc(I)cc1	Cc1cnc(N)c(S(=O)(=O)Cl)c1	COc1cc(CO)ccc1B1OC(C)(C)C(C)(C)O1	2	292	26	Yes
	[3H]CNC(=O)[C@H]1NC[C@H]1c1ccc(I)cc1	Cc1cnc(N)c(S(=O)(=O)Cl)c1	CC1(C)OB(c2cccc3c2CNC3=O)OC1(C)C	2	292	31	Yes
	[3H]CNC(=O)[C@H]1NC[C@H]1c1ccc(I)cc1	Cc1cnc(N)c(S(=O)(=O)Cl)c1	Cc1ccc(C(N)=O)cc1B1OC(C)(C)C(C)(C)O1	2	292	44	Yes
	[3H]CNC(=O)[C@H]1NC[C@H]1c1ccc(I)cc1	Cc1cnc(N)c(S(=O)(=O)Cl)c1	CNC(=O)c1ccc(B2OC(C)(C)C(C)(C)O2)cc1C	2	292	46	Yes
	[3H]CNC(=O)[C@H]1NC[C@H]1c1ccc(I)cc1	Cc1cnc(N)c(S(=O)(=O)Cl)c1	Nc1cccc(B(O)O)c1	2	292	74	Yes
	[3H]CNC(=O)[C@H]1NC[C@H]1c1ccc(I)cc1	Cc1cnc(N)c(S(=O)(=O)Cl)c1	CC(C)(O)c1ccc(B2OC(C)(C)C(C)(C)O2)c(F)c1	2	292	77	Yes
	[3H]CNC(=O)[C@H]1NC[C@H]1c1ccc(I)cc1	Cc1cnc(N)c(S(=O)(=O)Cl)c1	Nc1cc(B(O)O)ccc1Cl	2	292	80	Yes
	[3H]CNC(=O)[C@H]1NC[C@H]1c1ccc(I)cc1	Cc1cnc(N)c(S(=O)(=O)Cl)c1	COc1ccc2cc(B(O)O)ccc2c1	2	292	91	Yes
	[3H]CNC(=O)[C@H]1NC[C@H]1c1ccc(I)cc1	Cc1cnc(N)c(S(=O)(=O)Cl)c1	CCCc1ccc(B(O)O)cc1	2	292	95	Yes
	[3H]CNC(=O)[C@H]1NC[C@H]1c1ccc(I)cc1	Cc1cnc(N)c(S(=O)(=O)Cl)c1	CC(C)(C)c1ccc(B(O)O)cc1	2	292	98	Yes
	[3H]CNC(=O)[C@H]1NC[C@H]1c1ccc(I)cc1	Cc1cnc(N)c(S(=O)(=O)Cl)c1	CCOc1cc(F)ccc1B(O)O	2	292	112	Yes
	[3H]CNC(=O)[C@H]1NC[C@H]1c1ccc(I)cc1	Cc1cnc(N)c(S(=O)(=O)Cl)c1	COc1ccc(C(C)C)cc1B(O)O	2	292	116	Yes
	[3H]CNC(=O)[C@H]1NC[C@H]1c1ccc(I)cc1	Cc1cnc(N)c(S(=O)(=O)Cl)c1	OCc1ccccc1B(O)O	2	292	117	Yes
	[3H]CNC(=O)[C@H]1NC[C@H]1c1ccc(I)cc1	Cc1cnc(N)c(S(=O)(=O)Cl)c1	OB(O)C=CC1CCCCC1	2	292	120	Yes
	[3H]CNC(=O)[C@H]1NC[C@H]1c1ccc(I)cc1	Cc1cnc(N)c(S(=O)(=O)Cl)c1	OB(O)c1cccc(F)c1	2	292	124	Yes
	[3H]CNC(=O)[C@H]1NC[C@H]1c1ccc(I)cc1	Cc1cnc(N)c(S(=O)(=O)Cl)c1	COC(=O)Nc1ccc(B(O)O)cc1	2	292	134	Yes
	[3H]CNC(=O)[C@H]1NC[C@H]1c1ccc(I)cc1	Cc1cnc(N)c(S(=O)(=O)Cl)c1	CCOc1ccccc1B(O)O	2	292	136	Yes
	[3H]CNC(=O)[C@H]1NC[C@H]1c1ccc(I)cc1	Cc1cnc(N)c(S(=O)(=O)Cl)c1	OCCc1cccc(B(O)O)c1	2	292	153	Yes
	[3H]CNC(=O)[C@H]1NC[C@H]1c1ccc(I)cc1	Cc1cnc(N)c(S(=O)(=O)Cl)c1	COC(=O)c1ccc(B(O)O)c(F)c1	2	292	156	Yes
	[3H]CNC(=O)[C@H]1NC[C@H]1c1ccc(I)cc1	Cc1cnc(N)c(S(=O)(=O)Cl)c1	CNC(=O)c1ccc(B(O)O)cc1	2	292	176	Yes
	[3H]CNC(=O)[C@H]1NC[C@H]1c1ccc(I)cc1	Cc1cnc(N)c(S(=O)(=O)Cl)c1	O=C(O)CCc1cccc(B(O)O)c1	2	292	195	Yes
	[3H]CNC(=O)[C@H]1NC[C@H]1c1ccc(I)cc1	Cc1cnc(N)c(S(=O)(=O)Cl)c1	CCOC(=O)c1ccc(B(O)O)cc1F	2	292	199	Yes
	[3H]CNC(=O)[C@H]1NC[C@H]1c1ccc(I)cc1	Cn1cnc(C=O)c1	CC1(C)OB(c2ccc3ccc(=O)[nH]c3c2)OC1(C)C	2	152	21	Yes
	[3H]CNC(=O)[C@H]1NC[C@H]1c1ccc(I)cc1	Cc1cccc(-c2[nH]ncc2C=O)c1	CC1(C)OB(c2cnc(N)nc2)OC1(C)C	2	199	36	No
	[3H]CNC(=O)[C@H]1NC[C@H]1c1ccc(I)cc1	COc1nccc(C=O)n1	CC1(C)OB(c2cnc(N)nc2)OC1(C)C	2	210	36	No
	[3H]CNC(=O)[C@H]1NC[C@H]1c1ccc(I)cc1	O=Cc1ccc(-c2nn[nH]n2)cc1	CC1(C)OB(c2cccc3c2CCO3)OC1(C)C	2	236	15	No
	[3H]CNC(=O)[C@H]1NC[C@H]1c1ccc(I)cc1	O=C(O)Cn1cc(C2CCC2)nn1	CCCNC(=O)c1cccc(B(O)O)c1	2	36	197	No
	[3H]CNC(=O)[C@H]1NC[C@H]1c1ccc(I)cc1	N#Cc1nc(C(=O)O)ccc1Cl	CC1(C)OB(c2cnc(N)nc2)OC1(C)C	2	57	36	No
	[3H]CNC(=O)[C@H]1NC[C@@H]1c1ccc(I)cc1	Nc1ncc(S(=O)(=O)Cl)cn1	CCc1ccc(B(O)O)cc1	3	273	119	No
	[3H]CNC(=O)[C@H]1NC[C@@H]1c1ccc(I)cc1	Cc1ccccc1S(=O)(=O)Cl	O=C(O)c1ccc(B(O)O)cc1Cl	3	277	181	No
	[3H]CNC(=O)[C@H]1NC[C@@H]1c1ccc(I)cc1	Cc1ccccc1S(=O)(=O)Cl	OB(O)c1ccc(OC(F)(F)F)cc1	3	277	202	No
	[3H]CNC(=O)[C@H]1NC[C@@H]1c1ccc(I)cc1	Cc1cnc(N)c(S(=O)(=O)Cl)c1	CC1(C)Cc2cc(B3OC(C)(C)C(C)(C)O3)ccc2O1	3	292	11	Yes
	[3H]CNC(=O)[C@H]1NC[C@@H]1c1ccc(I)cc1	Cc1cnc(N)c(S(=O)(=O)Cl)c1	CC1(C)OB(c2ccc(C3(CO)CC3)cc2)OC1(C)C	3	292	13	Yes
	[3H]CNC(=O)[C@H]1NC[C@@H]1c1ccc(I)cc1	Cc1cnc(N)c(S(=O)(=O)Cl)c1	CC1(C)OB(c2cccc3c2CCO3)OC1(C)C	3	292	15	Yes
	[3H]CNC(=O)[C@H]1NC[C@@H]1c1ccc(I)cc1	Cc1cnc(N)c(S(=O)(=O)Cl)c1	CC(C)(C)n1cc(B2OC(C)(C)C(C)(C)O2)cn1	3	292	40	Yes
	[3H]CNC(=O)[C@H]1NC[C@@H]1c1ccc(I)cc1	Cc1cnc(N)c(S(=O)(=O)Cl)c1	CC1(C)OB(c2cnn(-c3ccncc3)c2)OC1(C)C	3	292	48	Yes
	[3H]CNC(=O)[C@H]1NC[C@@H]1c1ccc(I)cc1	Cc1cnc(N)c(S(=O)(=O)Cl)c1	OB(O)c1ccc(F)c(Cl)c1	3	292	52	Yes
	[3H]CNC(=O)[C@H]1NC[C@@H]1c1ccc(I)cc1	Cc1cnc(N)c(S(=O)(=O)Cl)c1	NC(=O)c1ccc(B(O)O)cc1	3	292	58	Yes
	[3H]CNC(=O)[C@H]1NC[C@@H]1c1ccc(I)cc1	Cc1cnc(N)c(S(=O)(=O)Cl)c1	CC1(C)OB(c2ccc3c(c2)CCOC3)OC1(C)C	3	292	66	Yes
	[3H]CNC(=O)[C@H]1NC[C@@H]1c1ccc(I)cc1	Cc1cnc(N)c(S(=O)(=O)Cl)c1	COC(=O)c1cc(O)cc(B2OC(C)(C)C(C)(C)O2)c1	3	292	70	Yes
	[3H]CNC(=O)[C@H]1NC[C@@H]1c1ccc(I)cc1	Cc1cnc(N)c(S(=O)(=O)Cl)c1	OB(O)c1cncnc1	3	292	76	Yes
	[3H]CNC(=O)[C@H]1NC[C@@H]1c1ccc(I)cc1	Cc1cnc(N)c(S(=O)(=O)Cl)c1	COc1ccc(C)cc1B(O)O	3	292	87	Yes
	[3H]CNC(=O)[C@H]1NC[C@@H]1c1ccc(I)cc1	Cc1cnc(N)c(S(=O)(=O)Cl)c1	CCCc1ccc(B(O)O)cc1	3	292	95	Yes
	[3H]CNC(=O)[C@H]1NC[C@@H]1c1ccc(I)cc1	Cc1cnc(N)c(S(=O)(=O)Cl)c1	CC(C)(C)c1cccc(B(O)O)c1	3	292	107	Yes
	[3H]CNC(=O)[C@H]1NC[C@@H]1c1ccc(I)cc1	Cc1cnc(N)c(S(=O)(=O)Cl)c1	Cc1ccc(B(O)O)c(Cl)c1	3	292	113	Yes
	[3H]CNC(=O)[C@H]1NC[C@@H]1c1ccc(I)cc1	Cc1cnc(N)c(S(=O)(=O)Cl)c1	CCOc1ncccc1B(O)O	3	292	127	Yes
	[3H]CNC(=O)[C@H]1NC[C@@H]1c1ccc(I)cc1	Cc1cnc(N)c(S(=O)(=O)Cl)c1	CCOc1cccc(B(O)O)c1	3	292	169	Yes
	[3H]CNC(=O)[C@H]1NC[C@@H]1c1ccc(I)cc1	Cc1cnc(N)c(S(=O)(=O)Cl)c1	O=C(O)c1ccc(B(O)O)cc1Cl	3	292	181	Yes
	[3H]CNC(=O)[C@H]1NC[C@@H]1c1ccc(I)cc1	Cc1cnc(N)c(S(=O)(=O)Cl)c1	Cc1ccc(B(O)O)cc1Cl	3	292	200	Yes
	[3H]CNC(=O)[C@H]1NC[C@@H]1c1ccc(I)cc1	Cn1cnc(C=O)c1	CC1(C)OB(c2ccc3ccc(=O)[nH]c3c2)OC1(C)C	3	152	21	Yes
	[3H]CNC(=O)[C@H]1NC[C@@H]1c1ccc(I)cc1	O=Cc1cccc(Cc2c[nH]cn2)c1	OB(O)c1ccc(Cl)c(F)c1	3	160	94	No
	[3H]CNC(=O)[C@H]1NC[C@@H]1c1ccc(I)cc1	COC(=O)c1[nH]cc(C=O)c1C	OB(O)c1ccc(OC(F)(F)F)cc1	3	168	202	No
	[3H]CNC(=O)[C@H]1NC[C@@H]1c1ccc(I)cc1	O=Cc1cn[nH]c1	CCn1ccc(B2OC(C)(C)C(C)(C)O2)n1	3	169	84	No
	[3H]CNC(=O)[C@H]1NC[C@@H]1c1ccc(I)cc1	N#CCOc1ccccc1C=O	COc1cc(C(=O)O)ccc1B(O)O	3	176	182	No
	[3H]CNC(=O)[C@H]1NC[C@@H]1c1ccc(I)cc1	N#CCOc1ccccc1C=O	CCCOc1ccc(B(O)O)cc1Cl	3	176	188	No
	[3H]CNC(=O)[C@H]1NC[C@@H]1c1ccc(I)cc1	Cc1cc(C=O)cnc1-n1cccn1	CC1(C)OB(c2cccc(O)c2F)OC1(C)C	3	183	67	No
	[3H]CNC(=O)[C@H]1NC[C@@H]1c1ccc(I)cc1	O=Cc1cnn(-c2ccccn2)c1	CC1(C)OB(c2cnc(N)nc2)OC1(C)C	3	202	36	No
	[3H]CNC(=O)[C@H]1NC[C@@H]1c1ccc(I)cc1	CCCC=O	O=C(O)CCc1cccc(B(O)O)c1	3	224	195	No
	[3H]CNC(=O)[C@H]1NC[C@@H]1c1ccc(I)cc1	COC(C)(C)CC=O	COc1ccc(B(O)O)cc1C	3	244	166	No
	[3H]CNC(=O)[C@H]1NC[C@@H]1c1ccc(I)cc1	Cn1ncc(CCC(=O)O)n1	CC(C)(O)c1ccc(B2OC(C)(C)C(C)(C)O2)c(F)c1	3	2	77	No
	[3H]CNC(=O)[C@H]1NC[C@@H]1c1ccc(I)cc1	O=C(O)c1ccnc(-c2ncc[nH]2)c1	OB(O)c1ccc2c(c1)CCC2	3	30	50	No
	[3H]CNC(=O)[C@H]1NC[C@@H]1c1ccc(I)cc1	CCC(=O)NC1CCC(C(=O)O)C1	CC1(C)OB(c2cnc(N)nc2)OC1(C)C	3	44	36	No
	[3H]CNC(=O)[C@H]1NC[C@@H]1c1ccc(I)cc1	CCC(=O)NC1CCC(C(=O)O)C1	CCCOc1ccc(B(O)O)cc1Cl	3	44	188	No
	[3H]CNC(=O)[C@H]1NC[C@@H]1c1ccc(I)cc1	CCc1cc(C(=O)O)cc(Cl)n1	OB(O)c1ccc(Oc2ccccc2)cc1	3	48	99	No
	[3H]CNC(=O)[C@H]1NC[C@@H]1c1ccc(I)cc1	CCC(O)Cn1cc(C(=O)O)nn1	COC(=O)c1cc(Cl)cc(B(O)O)c1	3	55	161	No
	[3H]CNC(=O)[C@H]1NC[C@@H]1c1ccc(I)cc1	Cc1cc(C(=O)O)c2c(C)n[nH]c2n1	OB(O)c1ccc2c(c1)CCC2	3	80	50	No
	[3H]CNC(=O)[C@H]1NC[C@@H]1c1ccc(I)cc1	O=C(O)c1cc2occc2s1	CC(C)(C)OCc1ccc(B(O)O)cc1	3	81	178	No
	[3H]CNC(=O)[C@H]1NC[C@@H]1c1ccc(I)cc1	Cc1nc(C(=O)O)c2n1CCCC2	COC(=O)c1ccc(B(O)O)c(F)c1	3	112	156	No
	[3H]CNC(=O)[C@H]1NC[C@@H]1c1ccc(I)cc1	O=C(O)Cc1csc(C2CC2)n1	OB(O)c1cccc(F)c1	3	116	124	No
	[3H]CNC(=O)[C@H]1NC[C@@H]1c1ccc(I)cc1	Cc1onc(CO)c1C(=O)O	CCCc1ccc(B(O)O)cc1	3	128	95	No
	[3H]CNC(=O)[C@H]1NC[C@@H]1c1ccc(I)cc1	COC(C)c1nc(C(=O)O)cs1	CCOC(=O)c1cccc(B(O)O)c1	3	132	130	No
	[3H]CNC(=O)[C@@H]1NC[C@H]1c1ccc(I)cc1	O=S(=O)(Cl)c1cc(Cl)cc(Cl)c1	O=C(O)c1cccc(B(O)O)c1	4	256	137	No
	[3H]CNC(=O)[C@@H]1NC[C@H]1c1ccc(I)cc1	O=S(=O)(Cl)c1cc(Cl)cc(Cl)c1	CCCNC(=O)c1cccc(B(O)O)c1	4	256	197	No
	[3H]CNC(=O)[C@@H]1NC[C@H]1c1ccc(I)cc1	O=Cc1ccc(S(=O)(=O)Cl)cc1	CCCOc1ccc(B(O)O)cc1Cl	4	271	188	No
	[3H]CNC(=O)[C@@H]1NC[C@H]1c1ccc(I)cc1	Cc1cnc(N)c(S(=O)(=O)Cl)c1	OB(O)c1cccc2c1OCCCO2	4	292	23	Yes
	[3H]CNC(=O)[C@@H]1NC[C@H]1c1ccc(I)cc1	Cc1cnc(N)c(S(=O)(=O)Cl)c1	CC1(C)OB(c2cccc3c2CNC3=O)OC1(C)C	4	292	31	Yes
	[3H]CNC(=O)[C@@H]1NC[C@H]1c1ccc(I)cc1	Cc1cnc(N)c(S(=O)(=O)Cl)c1	OB(O)c1cncnc1	4	292	76	Yes
	[3H]CNC(=O)[C@@H]1NC[C@H]1c1ccc(I)cc1	Cc1cnc(N)c(S(=O)(=O)Cl)c1	OCc1ccc(B(O)O)cc1	4	292	89	Yes
	[3H]CNC(=O)[C@@H]1NC[C@H]1c1ccc(I)cc1	Cc1cnc(N)c(S(=O)(=O)Cl)c1	COc1ccc2cc(B(O)O)ccc2c1	4	292	91	Yes
	[3H]CNC(=O)[C@@H]1NC[C@H]1c1ccc(I)cc1	Cc1cnc(N)c(S(=O)(=O)Cl)c1	COc1ccc(B(O)O)cc1C(=O)O	4	292	97	Yes
	[3H]CNC(=O)[C@@H]1NC[C@H]1c1ccc(I)cc1	Cc1cnc(N)c(S(=O)(=O)Cl)c1	Cc1cc(C)cc(B(O)O)c1	4	292	105	Yes
	[3H]CNC(=O)[C@@H]1NC[C@H]1c1ccc(I)cc1	Cc1cnc(N)c(S(=O)(=O)Cl)c1	O=C(O)c1cc(Cl)cc(B(O)O)c1	4	292	128	Yes
	[3H]CNC(=O)[C@@H]1NC[C@H]1c1ccc(I)cc1	Cc1cnc(N)c(S(=O)(=O)Cl)c1	COc1cc(B(O)O)cc(C(=O)O)c1	4	292	148	Yes
	[3H]CNC(=O)[C@@H]1NC[C@H]1c1ccc(I)cc1	Cc1cnc(N)c(S(=O)(=O)Cl)c1	Cc1cc(B(O)O)ccc1OC(C)C	4	292	152	Yes
	[3H]CNC(=O)[C@@H]1NC[C@H]1c1ccc(I)cc1	Cc1cnc(N)c(S(=O)(=O)Cl)c1	CCNC(=O)c1ccc(B(O)O)cc1	4	292	180	Yes
	[3H]CNC(=O)[C@@H]1NC[C@H]1c1ccc(I)cc1	Cc1cnc(N)c(S(=O)(=O)Cl)c1	O=C(O)CCc1cccc(B(O)O)c1	4	292	195	Yes
	[3H]CNC(=O)[C@@H]1NC[C@H]1c1ccc(I)cc1	Cc1cnc(N)c(S(=O)(=O)Cl)c1	CCCNC(=O)c1cccc(B(O)O)c1	4	292	197	Yes
	[3H]CNC(=O)[C@@H]1NC[C@H]1c1ccc(I)cc1	Cc1cnc(N)c(S(=O)(=O)Cl)c1	COc1ccc(B(O)O)cc1OC(C)C	4	292	204	Yes
	[3H]CNC(=O)[C@@H]1NC[C@H]1c1ccc(I)cc1	Cn1cnc(C=O)c1	CC1(C)OB(c2ccc3ccc(=O)[nH]c3c2)OC1(C)C	4	152	21	Yes
	[3H]CNC(=O)[C@@H]1NC[C@H]1c1ccc(I)cc1	Cc1[nH]nc(Cl)c1C=O	CC1(C)OB(c2ccc3ccc(=O)[nH]c3c2)OC1(C)C	4	153	21	Yes
	[3H]CNC(=O)[C@@H]1NC[C@H]1c1ccc(I)cc1	CCn1nc(C)c(C(=O)O)n1	O=C(O)c1cc(Cl)cc(B(O)O)c1	4	11	128	No
	[3H]CNC(=O)[C@@H]1NC[C@H]1c1ccc(I)cc1	COCCn1cc(C(=O)O)c(C)n1	NC(=O)c1ccc(B(O)O)cc1	4	66	58	No
	[3H]CNC(=O)[C@@H]1NC[C@H]1c1ccc(I)cc1	CC1(C)C(C#N)C1(C#N)C(=O)O	CC(C)Oc1ccc(F)cc1B(O)O	4	92	184	No
	[3H]CNC(=O)[C@@H]1NC[C@H]1c1ccc(I)cc1	Cc1cc2ccc(C(=O)O)cn2c1	COc1cc(F)c(F)cc1B(O)O	4	123	133	No
	[3H]CNC(=O)[C@@H]1NC[C@H]1c1ccc(I)cc1	Cc1cnc(N)c(S(=O)(=O)Cl)c1	missing	4	292	207	Yes
	[3H]CNC(=O)[C@@H]1NCC[C@@H]1c1ccc(I)cc1	Cc1ccc(S(=O)(=O)Cl)cc1	CC1(C)OB(c2cnc(N)nc2)OC1(C)C	5	254	36	No
	[3H]CNC(=O)[C@@H]1NCC[C@@H]1c1ccc(I)cc1	O=S(=O)(Cl)c1cc(F)cc(F)c1	CC1(C)OB(c2ccc3ccc(=O)[nH]c3c2)OC1(C)C	5	255	21	Yes
	[3H]CNC(=O)[C@@H]1NCC[C@@H]1c1ccc(I)cc1	O=Cc1ccc(S(=O)(=O)Cl)cc1	OB(O)c1ccc(C(F)(F)F)cc1	5	271	139	No
	[3H]CNC(=O)[C@@H]1NCC[C@@H]1c1ccc(I)cc1	O=Cc1ccc(S(=O)(=O)Cl)cc1	COc1ccc(B(O)O)cc1Cl	5	271	186	No
	[3H]CNC(=O)[C@@H]1NCC[C@@H]1c1ccc(I)cc1	O=Cc1ccc(S(=O)(=O)Cl)cc1	CCCNC(=O)c1cccc(B(O)O)c1	5	271	197	No
	[3H]CNC(=O)[C@@H]1NCC[C@@H]1c1ccc(I)cc1	O=Cc1ccc(S(=O)(=O)Cl)cc1	Cc1ccc(B(O)O)cc1Cl	5	271	200	No
	[3H]CNC(=O)[C@@H]1NCC[C@@H]1c1ccc(I)cc1	O=Cc1ccc(S(=O)(=O)Cl)cc1	NS(=O)(=O)c1ccc(B(O)O)cc1	5	271	205	No
	[3H]CNC(=O)[C@@H]1NCC[C@@H]1c1ccc(I)cc1	Cc1cnc(N)c(S(=O)(=O)Cl)c1	COC(=O)c1cc(B2OC(C)(C)C(C)(C)O2)ccc1O	5	292	10	Yes
	[3H]CNC(=O)[C@@H]1NCC[C@@H]1c1ccc(I)cc1	Cc1cnc(N)c(S(=O)(=O)Cl)c1	Cc1nc2ccc(B3OC(C)(C)C(C)(C)O3)cc2o1	5	292	14	Yes
	[3H]CNC(=O)[C@@H]1NCC[C@@H]1c1ccc(I)cc1	Cc1cnc(N)c(S(=O)(=O)Cl)c1	COC(=O)c1ccc(B2OC(C)(C)C(C)(C)O2)o1	5	292	17	Yes
	[3H]CNC(=O)[C@@H]1NCC[C@@H]1c1ccc(I)cc1	Cc1cnc(N)c(S(=O)(=O)Cl)c1	CC1(C)OB(c2ccc3c(c2)CCCNC3=O)OC1(C)C	5	292	22	Yes
	[3H]CNC(=O)[C@@H]1NCC[C@@H]1c1ccc(I)cc1	Cc1cnc(N)c(S(=O)(=O)Cl)c1	CC1(C)OB(c2cnc(N)nc2)OC1(C)C	5	292	36	Yes
	[3H]CNC(=O)[C@@H]1NCC[C@@H]1c1ccc(I)cc1	Cc1cnc(N)c(S(=O)(=O)Cl)c1	Cc1cccc(B(O)O)c1C	5	292	41	Yes
	[3H]CNC(=O)[C@@H]1NCC[C@@H]1c1ccc(I)cc1	Cc1cnc(N)c(S(=O)(=O)Cl)c1	CN(C)Cc1cc(B(O)O)ccc1F	5	292	45	Yes
	[3H]CNC(=O)[C@@H]1NCC[C@@H]1c1ccc(I)cc1	Cc1cnc(N)c(S(=O)(=O)Cl)c1	CN(C)c1ncc(B2OC(C)(C)C(C)(C)O2)cc1Cl	5	292	60	Yes
	[3H]CNC(=O)[C@@H]1NCC[C@@H]1c1ccc(I)cc1	Cc1cnc(N)c(S(=O)(=O)Cl)c1	Nc1cc(B(O)O)ccc1Cl	5	292	80	Yes
	[3H]CNC(=O)[C@@H]1NCC[C@@H]1c1ccc(I)cc1	Cc1cnc(N)c(S(=O)(=O)Cl)c1	OB(O)c1ccc2ccc(O)cc2c1	5	292	82	Yes
	[3H]CNC(=O)[C@@H]1NCC[C@@H]1c1ccc(I)cc1	Cc1cnc(N)c(S(=O)(=O)Cl)c1	OB(O)c1cc(F)c(F)c(F)c1	5	292	104	Yes
	[3H]CNC(=O)[C@@H]1NCC[C@@H]1c1ccc(I)cc1	Cc1cnc(N)c(S(=O)(=O)Cl)c1	O=C(O)c1ccc(B(O)O)c(F)c1	5	292	108	Yes
	[3H]CNC(=O)[C@@H]1NCC[C@@H]1c1ccc(I)cc1	Cc1cnc(N)c(S(=O)(=O)Cl)c1	CCc1cccc(B(O)O)c1	5	292	125	Yes
	[3H]CNC(=O)[C@@H]1NCC[C@@H]1c1ccc(I)cc1	Cc1cnc(N)c(S(=O)(=O)Cl)c1	CCOc1ccccc1B(O)O	5	292	136	Yes
	[3H]CNC(=O)[C@@H]1NCC[C@@H]1c1ccc(I)cc1	Cc1cnc(N)c(S(=O)(=O)Cl)c1	OB(O)c1ccc(Cl)c(Cl)c1	5	292	145	Yes
	[3H]CNC(=O)[C@@H]1NCC[C@@H]1c1ccc(I)cc1	Cc1cnc(N)c(S(=O)(=O)Cl)c1	CC(C)(C)C1CC=C(B(O)O)CC1	5	292	150	Yes
	[3H]CNC(=O)[C@@H]1NCC[C@@H]1c1ccc(I)cc1	Cc1cnc(N)c(S(=O)(=O)Cl)c1	N#Cc1ccc(B(O)O)cc1F	5	292	154	Yes
	[3H]CNC(=O)[C@@H]1NCC[C@@H]1c1ccc(I)cc1	Cc1cnc(N)c(S(=O)(=O)Cl)c1	OB(O)c1ccc2c(c1)OC(F)(F)O2	5	292	157	Yes
	[3H]CNC(=O)[C@@H]1NCC[C@@H]1c1ccc(I)cc1	Cc1cnc(N)c(S(=O)(=O)Cl)c1	Cc1ccc(F)cc1B(O)O	5	292	158	Yes
	[3H]CNC(=O)[C@@H]1NCC[C@@H]1c1ccc(I)cc1	Cc1cnc(N)c(S(=O)(=O)Cl)c1	CCOc1cccc(B(O)O)c1	5	292	169	Yes
	[3H]CNC(=O)[C@@H]1NCC[C@@H]1c1ccc(I)cc1	Cc1cnc(N)c(S(=O)(=O)Cl)c1	CCNC(=O)c1cccc(B(O)O)c1	5	292	174	Yes
	[3H]CNC(=O)[C@@H]1NCC[C@@H]1c1ccc(I)cc1	Cc1cnc(N)c(S(=O)(=O)Cl)c1	CNC(=O)c1ccc(B(O)O)cc1	5	292	176	Yes
	[3H]CNC(=O)[C@@H]1NCC[C@@H]1c1ccc(I)cc1	Cc1cnc(N)c(S(=O)(=O)Cl)c1	COc1cc(OC)cc(B(O)O)c1	5	292	177	Yes
	[3H]CNC(=O)[C@@H]1NCC[C@@H]1c1ccc(I)cc1	Cc1cnc(N)c(S(=O)(=O)Cl)c1	COc1cc(C(=O)O)ccc1B(O)O	5	292	182	Yes
	[3H]CNC(=O)[C@@H]1NCC[C@@H]1c1ccc(I)cc1	Cc1cnc(N)c(S(=O)(=O)Cl)c1	COc1ccc(B(O)O)cc1Cl	5	292	186	Yes
	[3H]CNC(=O)[C@@H]1NCC[C@@H]1c1ccc(I)cc1	Cc1cnc(N)c(S(=O)(=O)Cl)c1	COc1ncccc1B(O)O	5	292	193	Yes
	[3H]CNC(=O)[C@@H]1NCC[C@@H]1c1ccc(I)cc1	Cc1cnc(N)c(S(=O)(=O)Cl)c1	CCOC(=O)c1ccc(B(O)O)cc1F	5	292	199	Yes
	[3H]CNC(=O)[C@@H]1NCC[C@@H]1c1ccc(I)cc1	Cn1cnc(C=O)c1	CC1(C)OB(c2ccc3ccc(=O)[nH]c3c2)OC1(C)C	5	152	21	Yes
	[3H]CNC(=O)[C@@H]1NCC[C@@H]1c1ccc(I)cc1	Cc1[nH]nc(Cl)c1C=O	CC1(C)OB(c2ccc3ccc(=O)[nH]c3c2)OC1(C)C	5	153	21	Yes
	[3H]CNC(=O)[C@@H]1NCC[C@@H]1c1ccc(I)cc1	N#CCOc1ccccc1C=O	OB(O)c1cccc(Cl)c1F	5	176	53	No
	[3H]CNC(=O)[C@@H]1NCC[C@@H]1c1ccc(I)cc1	O=Cc1cc(O)c2ccsc2c1	CC1(C)OB(c2cnc(N)nc2)OC1(C)C	5	180	36	No
	[3H]CNC(=O)[C@@H]1NCC[C@@H]1c1ccc(I)cc1	Cc1ccccc1-n1cc(C=O)cn1	Cc1ccc(B(O)O)c(F)c1	5	185	168	No
	[3H]CNC(=O)[C@@H]1NCC[C@@H]1c1ccc(I)cc1	O=CC1CC1	O=C(O)c1cccc(B(O)O)c1	5	238	137	No
	[3H]CNC(=O)[C@@H]1NCC[C@@H]1c1ccc(I)cc1	O=C(O)Cc1n[nH]c2c1CCCC2	CC(=O)c1ccc(B(O)O)cc1	5	74	192	No
	[3H]CNC(=O)[C@@H]1NCC[C@@H]1c1ccc(I)cc1	Cc1sc(Cl)c(C(=O)O)c1C	CC1(C)OB(c2cnc(N)nc2)OC1(C)C	5	103	36	No
	[3H]CNC(=O)[C@@H]1NCC[C@@H]1c1ccc(I)cc1	Cc1nnc(CCCC(=O)O)n1C	CCCc1ccc(B(O)O)cc1	5	118	95	No
	[3H]CNC(=O)[C@@H]1NCC[C@@H]1c1ccc(I)cc1	Cc1c(C(=O)O)nn2c1OCCC2	CC(C)(C)c1ccc(B(O)O)cc1	5	140	98	No
	[3H]CNC(=O)[C@H]1NCC[C@H]1c1ccc(I)cc1	O=[N+]([O-])c1ccc(S(=O)(=O)Cl)c(Cl)c1	CC1(C)OB(c2cccc3c2CNC3=O)OC1(C)C	6	257	31	No
	[3H]CNC(=O)[C@H]1NCC[C@H]1c1ccc(I)cc1	O=Cc1ccc(S(=O)(=O)Cl)cc1	COc1ccc(F)c(B(O)O)c1	6	271	100	No
	[3H]CNC(=O)[C@H]1NCC[C@H]1c1ccc(I)cc1	Cc1ccccc1S(=O)(=O)Cl	CCOc1ncccc1B(O)O	6	277	127	No
	[3H]CNC(=O)[C@H]1NCC[C@H]1c1ccc(I)cc1	Cc1ccccc1S(=O)(=O)Cl	CCNC(=O)c1cccc(B(O)O)c1	6	277	174	No
	[3H]CNC(=O)[C@H]1NCC[C@H]1c1ccc(I)cc1	Cc1cnc(N)c(S(=O)(=O)Cl)c1	COC(=O)c1cc(B2OC(C)(C)C(C)(C)O2)ccc1O	6	292	10	Yes
	[3H]CNC(=O)[C@H]1NCC[C@H]1c1ccc(I)cc1	Cc1cnc(N)c(S(=O)(=O)Cl)c1	CC1(C)OB(c2ccc(C3(N)CCCC3)cc2)OC1(C)C	6	292	27	Yes
	[3H]CNC(=O)[C@H]1NCC[C@H]1c1ccc(I)cc1	Cc1cnc(N)c(S(=O)(=O)Cl)c1	CC1(C)OB(c2cccc(O)c2)OC1(C)C	6	292	29	Yes
	[3H]CNC(=O)[C@H]1NCC[C@H]1c1ccc(I)cc1	Cc1cnc(N)c(S(=O)(=O)Cl)c1	CC1(C)OB(c2ccc(C3CC(=O)C3)cc2)OC1(C)C	6	292	30	Yes
	[3H]CNC(=O)[C@H]1NCC[C@H]1c1ccc(I)cc1	Cc1cnc(N)c(S(=O)(=O)Cl)c1	CC1(C)OB(c2cnc(N)nc2)OC1(C)C	6	292	36	Yes
	[3H]CNC(=O)[C@H]1NCC[C@H]1c1ccc(I)cc1	Cc1cnc(N)c(S(=O)(=O)Cl)c1	Cn1c(=O)[nH]c2ccc(B3OC(C)(C)C(C)(C)O3)cc21	6	292	37	Yes
	[3H]CNC(=O)[C@H]1NCC[C@H]1c1ccc(I)cc1	Cc1cnc(N)c(S(=O)(=O)Cl)c1	CC1(C)OB(c2ccc3c(c2)CCC(=O)N3)OC1(C)C	6	292	65	Yes
	[3H]CNC(=O)[C@H]1NCC[C@H]1c1ccc(I)cc1	Cc1cnc(N)c(S(=O)(=O)Cl)c1	COc1ncc(B2OC(C)(C)C(C)(C)O2)cc1C	6	292	71	Yes
	[3H]CNC(=O)[C@H]1NCC[C@H]1c1ccc(I)cc1	Cc1cnc(N)c(S(=O)(=O)Cl)c1	COc1ccc(C)cc1B(O)O	6	292	87	Yes
	[3H]CNC(=O)[C@H]1NCC[C@H]1c1ccc(I)cc1	Cc1cnc(N)c(S(=O)(=O)Cl)c1	COc1ccc(B(O)O)cc1C(=O)O	6	292	97	Yes
	[3H]CNC(=O)[C@H]1NCC[C@H]1c1ccc(I)cc1	Cc1cnc(N)c(S(=O)(=O)Cl)c1	CCCOc1cccc(B(O)O)c1	6	292	111	Yes
	[3H]CNC(=O)[C@H]1NCC[C@H]1c1ccc(I)cc1	Cc1cnc(N)c(S(=O)(=O)Cl)c1	OB(O)c1cccc(-c2ccccc2)c1	6	292	115	Yes
	[3H]CNC(=O)[C@H]1NCC[C@H]1c1ccc(I)cc1	Cc1cnc(N)c(S(=O)(=O)Cl)c1	COc1ccc(C(C)C)cc1B(O)O	6	292	116	Yes
	[3H]CNC(=O)[C@H]1NCC[C@H]1c1ccc(I)cc1	Cc1cnc(N)c(S(=O)(=O)Cl)c1	CCOc1ncccc1B(O)O	6	292	127	Yes
	[3H]CNC(=O)[C@H]1NCC[C@H]1c1ccc(I)cc1	Cc1cnc(N)c(S(=O)(=O)Cl)c1	Cc1cccc(B(O)O)c1	6	292	131	Yes
	[3H]CNC(=O)[C@H]1NCC[C@H]1c1ccc(I)cc1	Cc1cnc(N)c(S(=O)(=O)Cl)c1	OB(O)c1cc(Cl)cc(Cl)c1	6	292	146	Yes
	[3H]CNC(=O)[C@H]1NCC[C@H]1c1ccc(I)cc1	Cc1cnc(N)c(S(=O)(=O)Cl)c1	OB(O)c1cccc(Oc2ccccc2)c1	6	292	149	Yes
	[3H]CNC(=O)[C@H]1NCC[C@H]1c1ccc(I)cc1	Cc1cnc(N)c(S(=O)(=O)Cl)c1	OB(O)c1cccc2c1OCCO2	6	292	151	Yes
	[3H]CNC(=O)[C@H]1NCC[C@H]1c1ccc(I)cc1	Cc1cnc(N)c(S(=O)(=O)Cl)c1	OCCc1cccc(B(O)O)c1	6	292	153	Yes
	[3H]CNC(=O)[C@H]1NCC[C@H]1c1ccc(I)cc1	Cc1cnc(N)c(S(=O)(=O)Cl)c1	N#Cc1ccc(B(O)O)cc1F	6	292	154	Yes
	[3H]CNC(=O)[C@H]1NCC[C@H]1c1ccc(I)cc1	Cc1cnc(N)c(S(=O)(=O)Cl)c1	OB(O)c1ccc(C(F)(F)F)c(F)c1	6	292	155	Yes
	[3H]CNC(=O)[C@H]1NCC[C@H]1c1ccc(I)cc1	Cc1cnc(N)c(S(=O)(=O)Cl)c1	OB(O)c1ccc2c(c1)OC(F)(F)O2	6	292	157	Yes
	[3H]CNC(=O)[C@H]1NCC[C@H]1c1ccc(I)cc1	Cc1cnc(N)c(S(=O)(=O)Cl)c1	Cc1cc(B(O)O)c(C)cc1F	6	292	164	Yes
	[3H]CNC(=O)[C@H]1NCC[C@H]1c1ccc(I)cc1	Cc1cnc(N)c(S(=O)(=O)Cl)c1	COc1ccc(B(O)O)cc1C	6	292	166	Yes
	[3H]CNC(=O)[C@H]1NCC[C@H]1c1ccc(I)cc1	Cc1cnc(N)c(S(=O)(=O)Cl)c1	O=C(O)COc1cc(F)cc(B(O)O)c1	6	292	173	Yes
	[3H]CNC(=O)[C@H]1NCC[C@H]1c1ccc(I)cc1	Cc1cnc(N)c(S(=O)(=O)Cl)c1	COc1cc(OC)cc(B(O)O)c1	6	292	177	Yes
	[3H]CNC(=O)[C@H]1NCC[C@H]1c1ccc(I)cc1	Cc1cnc(N)c(S(=O)(=O)Cl)c1	COc1ncccc1B(O)O	6	292	193	Yes
	[3H]CNC(=O)[C@H]1NCC[C@H]1c1ccc(I)cc1	COc1cncc(CCC=O)c1	O=C(O)c1cccc(B(O)O)c1F	6	144	147	No
	[3H]CNC(=O)[C@H]1NCC[C@H]1c1ccc(I)cc1	Cn1cnc(C=O)c1	CC1(C)OB(c2ccc3ccc(=O)[nH]c3c2)OC1(C)C	6	152	21	Yes
	[3H]CNC(=O)[C@H]1NCC[C@H]1c1ccc(I)cc1	Cn1ncc(CCC(=O)O)n1	OB(O)c1ccc(Cl)c(Cl)c1	6	2	145	No
	[3H]CNC(=O)[C@H]1NCC[C@H]1c1ccc(I)cc1	CCn1nc(C)c(C(=O)O)n1	OCc1ccc(Cl)c(B(O)O)c1	6	11	194	No
	[3H]CNC(=O)[C@H]1NCC[C@H]1c1ccc(I)cc1	O=C(O)c1ccc2oc(=O)[nH]c2n1	CC1(C)OB(c2cnc(N)nc2)OC1(C)C	6	22	36	No
	[3H]CNC(=O)[C@H]1NCC[C@H]1c1ccc(I)cc1	CCc1cc(C(=O)O)cc(Cl)n1	CCOc1ncccc1B(O)O	6	48	127	No
	[3H]CNC(=O)[C@H]1NCC[C@H]1c1ccc(I)cc1	Cc1sc(Cl)c(C(=O)O)c1C	CC1(C)OB(c2cnc(N)nc2)OC1(C)C	6	103	36	No
	[3H]CNC(=O)[C@H]1NCC[C@H]1c1ccc(I)cc1	Cc1cnc(N)c(S(=O)(=O)Cl)c1	missing	6	292	207	Yes
	[3H]CNC(=O)[C@H]1NCC[C@@H]1c1ccc(I)cc1	Cc1ccccc1S(=O)(=O)Cl	OCc1ccc(B(O)O)cc1	7	277	89	No
	[3H]CNC(=O)[C@H]1NCC[C@@H]1c1ccc(I)cc1	Cc1cnc(N)c(S(=O)(=O)Cl)c1	COC(=O)c1cc(B2OC(C)(C)C(C)(C)O2)ccc1C	7	292	1	Yes
	[3H]CNC(=O)[C@H]1NCC[C@@H]1c1ccc(I)cc1	Cc1cnc(N)c(S(=O)(=O)Cl)c1	CC1(C)OB(c2ccc(C3CC(=O)C3)cc2)OC1(C)C	7	292	30	Yes
	[3H]CNC(=O)[C@H]1NCC[C@@H]1c1ccc(I)cc1	Cc1cnc(N)c(S(=O)(=O)Cl)c1	COc1cc(B(O)O)ccc1Cl	7	292	32	Yes
	[3H]CNC(=O)[C@H]1NCC[C@@H]1c1ccc(I)cc1	Cc1cnc(N)c(S(=O)(=O)Cl)c1	CC(C)(C)n1cc(B2OC(C)(C)C(C)(C)O2)cn1	7	292	40	Yes
	[3H]CNC(=O)[C@H]1NCC[C@@H]1c1ccc(I)cc1	Cc1cnc(N)c(S(=O)(=O)Cl)c1	COc1ncc(B2OC(C)(C)C(C)(C)O2)cn1	7	292	43	Yes
	[3H]CNC(=O)[C@H]1NCC[C@@H]1c1ccc(I)cc1	Cc1cnc(N)c(S(=O)(=O)Cl)c1	CC1(C)OB(c2cnn(-c3ccncc3)c2)OC1(C)C	7	292	48	Yes
	[3H]CNC(=O)[C@H]1NCC[C@@H]1c1ccc(I)cc1	Cc1cnc(N)c(S(=O)(=O)Cl)c1	COc1cccc2cc(B3OC(C)(C)C(C)(C)O3)oc12	7	292	83	Yes
	[3H]CNC(=O)[C@H]1NCC[C@@H]1c1ccc(I)cc1	Cc1cnc(N)c(S(=O)(=O)Cl)c1	CC(C)Oc1ccc(B(O)O)cc1F	7	292	92	Yes
	[3H]CNC(=O)[C@H]1NCC[C@@H]1c1ccc(I)cc1	Cc1cnc(N)c(S(=O)(=O)Cl)c1	CCOc1ccc(B(O)O)cc1C	7	292	101	Yes
	[3H]CNC(=O)[C@H]1NCC[C@@H]1c1ccc(I)cc1	Cc1cnc(N)c(S(=O)(=O)Cl)c1	OB(O)c1cccc(OC(F)(F)F)c1	7	292	102	Yes
	[3H]CNC(=O)[C@H]1NCC[C@@H]1c1ccc(I)cc1	Cc1cnc(N)c(S(=O)(=O)Cl)c1	Cc1cc(B(O)O)ccc1OC(C)C	7	292	152	Yes
	[3H]CNC(=O)[C@H]1NCC[C@@H]1c1ccc(I)cc1	Cc1cnc(N)c(S(=O)(=O)Cl)c1	COc1cc(B(O)O)cc(OC)c1OC	7	292	167	Yes
	[3H]CNC(=O)[C@H]1NCC[C@@H]1c1ccc(I)cc1	Cc1cnc(N)c(S(=O)(=O)Cl)c1	CC(C)Oc1ccc(F)cc1B(O)O	7	292	184	Yes
	[3H]CNC(=O)[C@H]1NCC[C@@H]1c1ccc(I)cc1	Cc1cnc(N)c(S(=O)(=O)Cl)c1	COC(=O)Cc1ccc(B(O)O)cc1	7	292	203	Yes
	[3H]CNC(=O)[C@H]1NCC[C@@H]1c1ccc(I)cc1	Cn1cnc(C=O)c1	CC1(C)OB(c2ccc3ccc(=O)[nH]c3c2)OC1(C)C	7	152	21	Yes
	[3H]CNC(=O)[C@H]1NCC[C@@H]1c1ccc(I)cc1	Cc1[nH]nc(Cl)c1C=O	CC1(C)OB(c2ccc3ccc(=O)[nH]c3c2)OC1(C)C	7	153	21	Yes
	[3H]CNC(=O)[C@H]1NCC[C@@H]1c1ccc(I)cc1	N#CCOc1ccccc1C=O	OB(O)c1cccc(OC(F)(F)F)c1	7	176	102	No
	[3H]CNC(=O)[C@H]1NCC[C@@H]1c1ccc(I)cc1	Cc1ccccc1-n1cc(C=O)cn1	COC(=O)c1ccc(B2OC(C)(C)C(C)(C)O2)cc1F	7	185	75	No
	[3H]CNC(=O)[C@H]1NCC[C@@H]1c1ccc(I)cc1	Cc1cc(C(=O)O)c2[nH]ncc2c1	NS(=O)(=O)c1ccc(B(O)O)cc1	7	73	205	No
	[3H]CNC(=O)[C@@H]1NCC[C@H]1c1ccc(I)cc1	Cc1cnc(N)c(S(=O)(=O)Cl)c1	COC(=O)c1cc(B2OC(C)(C)C(C)(C)O2)ccc1C	8	292	1	Yes
	[3H]CNC(=O)[C@@H]1NCC[C@H]1c1ccc(I)cc1	Cc1cnc(N)c(S(=O)(=O)Cl)c1	CC1(C)Cc2cc(B3OC(C)(C)C(C)(C)O3)ccc2O1	8	292	11	Yes
	[3H]CNC(=O)[C@@H]1NCC[C@H]1c1ccc(I)cc1	Cc1cnc(N)c(S(=O)(=O)Cl)c1	CC1(C)OB(c2ccc(C3(CO)CC3)cc2)OC1(C)C	8	292	13	Yes
	[3H]CNC(=O)[C@@H]1NCC[C@H]1c1ccc(I)cc1	Cc1cnc(N)c(S(=O)(=O)Cl)c1	CC1(C)OB(c2ccc(C3CC(=O)C3)cc2)OC1(C)C	8	292	30	Yes
	[3H]CNC(=O)[C@@H]1NCC[C@H]1c1ccc(I)cc1	Cc1cnc(N)c(S(=O)(=O)Cl)c1	CC1(C)OB(c2cnc(N)nc2)OC1(C)C	8	292	36	Yes
	[3H]CNC(=O)[C@@H]1NCC[C@H]1c1ccc(I)cc1	Cc1cnc(N)c(S(=O)(=O)Cl)c1	CNC(=O)c1ccc(B2OC(C)(C)C(C)(C)O2)cc1C	8	292	46	Yes
	[3H]CNC(=O)[C@@H]1NCC[C@H]1c1ccc(I)cc1	Cc1cnc(N)c(S(=O)(=O)Cl)c1	Cc1ccc(Cl)cc1B(O)O	8	292	56	Yes
	[3H]CNC(=O)[C@@H]1NCC[C@H]1c1ccc(I)cc1	Cc1cnc(N)c(S(=O)(=O)Cl)c1	CC1Cc2cc(B(O)O)ccc2O1	8	292	61	Yes
	[3H]CNC(=O)[C@@H]1NCC[C@H]1c1ccc(I)cc1	Cc1cnc(N)c(S(=O)(=O)Cl)c1	CC1(C)OB(C2=CCNCC2)OC1(C)C	8	292	72	Yes
	[3H]CNC(=O)[C@@H]1NCC[C@H]1c1ccc(I)cc1	Cc1cnc(N)c(S(=O)(=O)Cl)c1	CC(C)(C)c1cccc(B(O)O)c1	8	292	107	Yes
	[3H]CNC(=O)[C@@H]1NCC[C@H]1c1ccc(I)cc1	Cc1cnc(N)c(S(=O)(=O)Cl)c1	CCCOc1cccc(B(O)O)c1	8	292	111	Yes
	[3H]CNC(=O)[C@@H]1NCC[C@H]1c1ccc(I)cc1	Cc1cnc(N)c(S(=O)(=O)Cl)c1	CCOc1cc(F)ccc1B(O)O	8	292	112	Yes
	[3H]CNC(=O)[C@@H]1NCC[C@H]1c1ccc(I)cc1	Cc1cnc(N)c(S(=O)(=O)Cl)c1	Cc1cccc(B(O)O)c1	8	292	131	Yes
	[3H]CNC(=O)[C@@H]1NCC[C@H]1c1ccc(I)cc1	Cc1cnc(N)c(S(=O)(=O)Cl)c1	COc1ccc(Cl)cc1B(O)O	8	292	132	Yes
	[3H]CNC(=O)[C@@H]1NCC[C@H]1c1ccc(I)cc1	Cc1cnc(N)c(S(=O)(=O)Cl)c1	COc1cc(F)c(F)cc1B(O)O	8	292	133	Yes
	[3H]CNC(=O)[C@@H]1NCC[C@H]1c1ccc(I)cc1	Cc1cnc(N)c(S(=O)(=O)Cl)c1	OB(O)c1ccc(C(F)(F)F)cc1	8	292	139	Yes
	[3H]CNC(=O)[C@@H]1NCC[C@H]1c1ccc(I)cc1	Cc1cnc(N)c(S(=O)(=O)Cl)c1	OB(O)c1ccc(Cl)c(Cl)c1	8	292	145	Yes
	[3H]CNC(=O)[C@@H]1NCC[C@H]1c1ccc(I)cc1	Cc1cnc(N)c(S(=O)(=O)Cl)c1	N#Cc1ccc(B(O)O)cc1F	8	292	154	Yes
	[3H]CNC(=O)[C@@H]1NCC[C@H]1c1ccc(I)cc1	Cc1cnc(N)c(S(=O)(=O)Cl)c1	Cc1cc(B(O)O)ccc1Cl	8	292	160	Yes
	[3H]CNC(=O)[C@@H]1NCC[C@H]1c1ccc(I)cc1	Cc1cnc(N)c(S(=O)(=O)Cl)c1	COC(=O)c1cc(Cl)cc(B(O)O)c1	8	292	161	Yes
	[3H]CNC(=O)[C@@H]1NCC[C@H]1c1ccc(I)cc1	Cc1cnc(N)c(S(=O)(=O)Cl)c1	CCNC(=O)c1ccc(B(O)O)cc1	8	292	180	Yes
	[3H]CNC(=O)[C@@H]1NCC[C@H]1c1ccc(I)cc1	Cc1cnc(N)c(S(=O)(=O)Cl)c1	CC(=O)c1ccc(B(O)O)cc1	8	292	192	Yes
	[3H]CNC(=O)[C@@H]1NCC[C@H]1c1ccc(I)cc1	Cc1[nH]nc(Cl)c1C=O	CC1(C)OB(c2ccc3ccc(=O)[nH]c3c2)OC1(C)C	8	153	21	Yes
	[3H]CNC(=O)[C@@H]1NCC[C@H]1c1ccc(I)cc1	CCC(O)Cn1cc(C(=O)O)nn1	CC1(C)OB(c2cnc(N)nc2)OC1(C)C	8	55	36	No
	[3H]CNC(=O)[C@@H]1NC[C@@H]1c1cccc(I)c1	Cc1cnc(N)c(S(=O)(=O)Cl)c1	CN(C)CCc1ccc(B(O)O)cc1	9	292	7	Yes
	[3H]CNC(=O)[C@@H]1NC[C@@H]1c1cccc(I)c1	Cc1cnc(N)c(S(=O)(=O)Cl)c1	OCc1cccc(B(O)O)c1	9	292	28	Yes
	[3H]CNC(=O)[C@@H]1NC[C@@H]1c1cccc(I)c1	Cc1cnc(N)c(S(=O)(=O)Cl)c1	CC1(C)OB(c2ccc(C3CC(=O)C3)cc2)OC1(C)C	9	292	30	Yes
	[3H]CNC(=O)[C@@H]1NC[C@@H]1c1cccc(I)c1	Cc1cnc(N)c(S(=O)(=O)Cl)c1	CC1(C)OB(c2cccc3c2CNC3=O)OC1(C)C	9	292	31	Yes
	[3H]CNC(=O)[C@@H]1NC[C@@H]1c1cccc(I)c1	Cc1cnc(N)c(S(=O)(=O)Cl)c1	Cc1cccc(B(O)O)c1C	9	292	41	Yes
	[3H]CNC(=O)[C@@H]1NC[C@@H]1c1cccc(I)c1	Cc1cnc(N)c(S(=O)(=O)Cl)c1	OB(O)c1ccc(F)c(Cl)c1	9	292	52	Yes
	[3H]CNC(=O)[C@@H]1NC[C@@H]1c1cccc(I)c1	Cc1cnc(N)c(S(=O)(=O)Cl)c1	COC(=O)c1ccc(B2OC(C)(C)C(C)(C)O2)cc1F	9	292	75	Yes
	[3H]CNC(=O)[C@@H]1NC[C@@H]1c1cccc(I)c1	Cc1cnc(N)c(S(=O)(=O)Cl)c1	COc1ccc(C)cc1B(O)O	9	292	87	Yes
	[3H]CNC(=O)[C@@H]1NC[C@@H]1c1cccc(I)c1	Cc1cnc(N)c(S(=O)(=O)Cl)c1	OCc1ccc(B(O)O)cc1	9	292	89	Yes
	[3H]CNC(=O)[C@@H]1NC[C@@H]1c1cccc(I)c1	Cc1cnc(N)c(S(=O)(=O)Cl)c1	OB(O)c1ccc(Cl)c(F)c1	9	292	94	Yes
	[3H]CNC(=O)[C@@H]1NC[C@@H]1c1cccc(I)c1	Cc1cnc(N)c(S(=O)(=O)Cl)c1	CC(C)Cc1ccc(B(O)O)cc1	9	292	103	Yes
	[3H]CNC(=O)[C@@H]1NC[C@@H]1c1cccc(I)c1	Cc1cnc(N)c(S(=O)(=O)Cl)c1	COc1c(C)cc(B(O)O)cc1C	9	292	123	Yes
	[3H]CNC(=O)[C@@H]1NC[C@@H]1c1cccc(I)c1	Cc1cnc(N)c(S(=O)(=O)Cl)c1	CCOc1ncccc1B(O)O	9	292	127	Yes
	[3H]CNC(=O)[C@@H]1NC[C@@H]1c1cccc(I)c1	Cc1cnc(N)c(S(=O)(=O)Cl)c1	CC(C)c1cccc(B(O)OCCO)c1	9	292	129	Yes
	[3H]CNC(=O)[C@@H]1NC[C@@H]1c1cccc(I)c1	Cc1cnc(N)c(S(=O)(=O)Cl)c1	COC(=O)c1cc(B(O)O)ccc1Cl	9	292	141	Yes
	[3H]CNC(=O)[C@@H]1NC[C@@H]1c1cccc(I)c1	Cc1cnc(N)c(S(=O)(=O)Cl)c1	O=C(O)c1cccc(B(O)O)c1F	9	292	147	Yes
	[3H]CNC(=O)[C@@H]1NC[C@@H]1c1cccc(I)c1	Cc1cnc(N)c(S(=O)(=O)Cl)c1	COc1ccc(B(O)O)cc1C	9	292	166	Yes
	[3H]CNC(=O)[C@@H]1NC[C@@H]1c1cccc(I)c1	Cc1cnc(N)c(S(=O)(=O)Cl)c1	CNC(=O)c1ccc(B(O)O)cc1	9	292	176	Yes
	[3H]CNC(=O)[C@@H]1NC[C@@H]1c1cccc(I)c1	Cc1cnc(N)c(S(=O)(=O)Cl)c1	COc1cc(OC)cc(B(O)O)c1	9	292	177	Yes
	[3H]CNC(=O)[C@@H]1NC[C@@H]1c1cccc(I)c1	Cc1cnc(N)c(S(=O)(=O)Cl)c1	CC(=O)c1ccc(B(O)O)cc1	9	292	192	Yes
	[3H]CNC(=O)[C@@H]1NC[C@@H]1c1cccc(I)c1	Cc1cnc(N)c(S(=O)(=O)Cl)c1	OCc1ccc(Cl)c(B(O)O)c1	9	292	194	Yes
	[3H]CNC(=O)[C@@H]1NC[C@@H]1c1cccc(I)c1	Cc1cnc(N)c(S(=O)(=O)Cl)c1	CCOC(=O)c1ccc(B(O)O)cc1F	9	292	199	Yes
	[3H]CNC(=O)[C@@H]1NC[C@@H]1c1cccc(I)c1	Cc1cnc(N)c(S(=O)(=O)Cl)c1	Cc1ccc(B(O)O)cc1Cl	9	292	200	Yes
	[3H]CNC(=O)[C@@H]1NC[C@@H]1c1cccc(I)c1	Cc1cnc(N)c(S(=O)(=O)Cl)c1	COC(=O)Cc1ccc(B(O)O)cc1	9	292	203	Yes
	[3H]CNC(=O)[C@@H]1NC[C@@H]1c1cccc(I)c1	Cn1cnc(C=O)c1	CC1(C)OB(c2ccc3ccc(=O)[nH]c3c2)OC1(C)C	9	152	21	Yes
	[3H]CNC(=O)[C@@H]1NC[C@@H]1c1cccc(I)c1	Cc1[nH]nc(Cl)c1C=O	CC1(C)OB(c2ccc3ccc(=O)[nH]c3c2)OC1(C)C	9	153	21	Yes
	[3H]CNC(=O)[C@@H]1NC[C@@H]1c1cccc(I)c1	CCn1nc(C)c(C(=O)O)n1	COc1ccc(B(O)O)cc1Cl	9	11	186	No
	[3H]CNC(=O)[C@@H]1NC[C@@H]1c1cccc(I)c1	CCNc1cccnc1C(=O)O	CC1(C)OB(c2cnc(N)nc2)OC1(C)C	9	18	36	No
	[3H]CNC(=O)[C@H]1NC[C@H]1c1cccc(I)c1	Cn1nncc1S(=O)(=O)Cl	CC1(C)OB(c2cnc(N)nc2)OC1(C)C	10	269	36	No
	[3H]CNC(=O)[C@H]1NC[C@H]1c1cccc(I)c1	O=Cc1ccc(S(=O)(=O)Cl)cc1	COC(=O)c1cccc(B(O)O)c1F	10	271	189	No
	[3H]CNC(=O)[C@H]1NC[C@H]1c1cccc(I)c1	Cc1ccccc1S(=O)(=O)Cl	CCNC(=O)c1cccc(B(O)O)c1	10	277	174	No
	[3H]CNC(=O)[C@H]1NC[C@H]1c1cccc(I)c1	Cc1cnc(N)c(S(=O)(=O)Cl)c1	COCCc1cccc(B2OC(C)(C)C(C)(C)O2)c1	10	292	55	Yes
	[3H]CNC(=O)[C@H]1NC[C@H]1c1cccc(I)c1	Cc1cnc(N)c(S(=O)(=O)Cl)c1	OB(O)c1ccc2c(c1)CCCO2	10	292	68	Yes
	[3H]CNC(=O)[C@H]1NC[C@H]1c1cccc(I)c1	Cc1cnc(N)c(S(=O)(=O)Cl)c1	OB(O)c1cccc2ccccc12	10	292	85	Yes
	[3H]CNC(=O)[C@H]1NC[C@H]1c1cccc(I)c1	Cc1cnc(N)c(S(=O)(=O)Cl)c1	COC(=O)CCc1cccc(B(O)O)c1	10	292	86	Yes
	[3H]CNC(=O)[C@H]1NC[C@H]1c1cccc(I)c1	Cc1cnc(N)c(S(=O)(=O)Cl)c1	COc1ccc(C)cc1B(O)O	10	292	87	Yes
	[3H]CNC(=O)[C@H]1NC[C@H]1c1cccc(I)c1	Cc1cnc(N)c(S(=O)(=O)Cl)c1	OCc1ccccc1B(O)O	10	292	117	Yes
	[3H]CNC(=O)[C@H]1NC[C@H]1c1cccc(I)c1	Cc1cnc(N)c(S(=O)(=O)Cl)c1	N#Cc1cc(B(O)O)ccc1Cl	10	292	121	Yes
	[3H]CNC(=O)[C@H]1NC[C@H]1c1cccc(I)c1	Cc1cnc(N)c(S(=O)(=O)Cl)c1	CCOc1ncccc1B(O)O	10	292	127	Yes
	[3H]CNC(=O)[C@H]1NC[C@H]1c1cccc(I)c1	Cc1cnc(N)c(S(=O)(=O)Cl)c1	CC(C)c1cccc(B(O)OCCO)c1	10	292	129	Yes
	[3H]CNC(=O)[C@H]1NC[C@H]1c1cccc(I)c1	Cc1cnc(N)c(S(=O)(=O)Cl)c1	OB(O)c1ccc(C(F)(F)F)cc1	10	292	139	Yes
	[3H]CNC(=O)[C@H]1NC[C@H]1c1cccc(I)c1	Cc1cnc(N)c(S(=O)(=O)Cl)c1	OB(O)c1ccc(F)c(C(F)(F)F)c1	10	292	143	Yes
	[3H]CNC(=O)[C@H]1NC[C@H]1c1cccc(I)c1	Cc1cnc(N)c(S(=O)(=O)Cl)c1	OB(O)c1cc(F)cc(C(F)(F)F)c1	10	292	159	Yes
	[3H]CNC(=O)[C@H]1NC[C@H]1c1cccc(I)c1	Cc1cnc(N)c(S(=O)(=O)Cl)c1	COC(=O)c1cc(Cl)cc(B(O)O)c1	10	292	161	Yes
	[3H]CNC(=O)[C@H]1NC[C@H]1c1cccc(I)c1	Cc1cnc(N)c(S(=O)(=O)Cl)c1	CNC(=O)c1ccc(B(O)O)cc1	10	292	176	Yes
	[3H]CNC(=O)[C@H]1NC[C@H]1c1cccc(I)c1	Cc1cnc(N)c(S(=O)(=O)Cl)c1	COc1cc(C(=O)O)ccc1B(O)O	10	292	182	Yes
	[3H]CNC(=O)[C@H]1NC[C@H]1c1cccc(I)c1	Cc1cnc(N)c(S(=O)(=O)Cl)c1	CCOC(=O)c1ccc(B(O)O)cc1F	10	292	199	Yes
	[3H]CNC(=O)[C@H]1NC[C@H]1c1cccc(I)c1	Cn1cnc(C=O)c1	CC1(C)OB(c2ccc3ccc(=O)[nH]c3c2)OC1(C)C	10	152	21	Yes
	[3H]CNC(=O)[C@H]1NC[C@H]1c1cccc(I)c1	Cc1[nH]nc(Cl)c1C=O	CC1(C)OB(c2ccc3ccc(=O)[nH]c3c2)OC1(C)C	10	153	21	Yes
	[3H]CNC(=O)[C@H]1NC[C@H]1c1cccc(I)c1	O=Cc1ccc2cn[nH]c2c1	CCCc1ccc(B(O)O)cc1	10	170	95	No
	[3H]CNC(=O)[C@H]1NC[C@H]1c1cccc(I)c1	CCn1nc(C)c(C(=O)O)n1	N#Cc1cc(B(O)O)ccc1Cl	10	11	121	No
	[3H]CNC(=O)[C@H]1NC[C@H]1c1cccc(I)c1	O=C(O)c1coc2cccc(O)c12	CCCc1ccc(B(O)O)cc1	10	41	95	No
	[3H]CNC(=O)[C@H]1NC[C@H]1c1cccc(I)c1	Cc1cccc2nc(C(=O)O)cn12	COc1ccc(C)cc1B(O)O	10	52	87	No
	[3H]CNC(=O)[C@H]1NC[C@H]1c1cccc(I)c1	Cc1cnc(N)c(S(=O)(=O)Cl)c1	missing	10	292	206	Yes
	[3H]CNC(=O)[C@H]1NC[C@@H]1c1cccc(I)c1	Cc1cnc(N)c(S(=O)(=O)Cl)c1	COC(=O)c1cc(B2OC(C)(C)C(C)(C)O2)ccc1O	11	292	10	Yes
	[3H]CNC(=O)[C@H]1NC[C@@H]1c1cccc(I)c1	Cc1cnc(N)c(S(=O)(=O)Cl)c1	COC(=O)c1ccc(B2OC(C)(C)C(C)(C)O2)o1	11	292	17	Yes
	[3H]CNC(=O)[C@H]1NC[C@@H]1c1cccc(I)c1	Cc1cnc(N)c(S(=O)(=O)Cl)c1	COc1ncc(B2OC(C)(C)C(C)(C)O2)cn1	11	292	43	Yes
	[3H]CNC(=O)[C@H]1NC[C@@H]1c1cccc(I)c1	Cc1cnc(N)c(S(=O)(=O)Cl)c1	Cc1c(Cl)cccc1B(O)O	11	292	62	Yes
	[3H]CNC(=O)[C@H]1NC[C@@H]1c1cccc(I)c1	Cc1cnc(N)c(S(=O)(=O)Cl)c1	OB(O)c1ccc2c(c1)CCCO2	11	292	68	Yes
	[3H]CNC(=O)[C@H]1NC[C@@H]1c1cccc(I)c1	Cc1cnc(N)c(S(=O)(=O)Cl)c1	CC(C)Oc1ccc(B(O)O)cc1F	11	292	92	Yes
	[3H]CNC(=O)[C@H]1NC[C@@H]1c1cccc(I)c1	Cc1cnc(N)c(S(=O)(=O)Cl)c1	OB(O)c1ccc(Cl)c(F)c1	11	292	94	Yes
	[3H]CNC(=O)[C@H]1NC[C@@H]1c1cccc(I)c1	Cc1cnc(N)c(S(=O)(=O)Cl)c1	CC(C)(C)c1ccc(B(O)O)cc1	11	292	98	Yes
	[3H]CNC(=O)[C@H]1NC[C@@H]1c1cccc(I)c1	Cc1cnc(N)c(S(=O)(=O)Cl)c1	OB(O)c1ccc(Oc2ccccc2)cc1	11	292	99	Yes
	[3H]CNC(=O)[C@H]1NC[C@@H]1c1cccc(I)c1	Cc1cnc(N)c(S(=O)(=O)Cl)c1	CCOc1cc(F)ccc1B(O)O	11	292	112	Yes
	[3H]CNC(=O)[C@H]1NC[C@@H]1c1cccc(I)c1	Cc1cnc(N)c(S(=O)(=O)Cl)c1	O=C(O)Cc1cccc(B(O)O)c1	11	292	142	Yes
	[3H]CNC(=O)[C@H]1NC[C@@H]1c1cccc(I)c1	Cc1cnc(N)c(S(=O)(=O)Cl)c1	OB(O)c1ccc(Cl)c(Cl)c1	11	292	145	Yes
	[3H]CNC(=O)[C@H]1NC[C@@H]1c1cccc(I)c1	Cc1cnc(N)c(S(=O)(=O)Cl)c1	O=C(O)c1ccc(B(O)O)cc1Cl	11	292	181	Yes
	[3H]CNC(=O)[C@H]1NC[C@@H]1c1cccc(I)c1	Cc1cnc(N)c(S(=O)(=O)Cl)c1	COc1cc(C(=O)O)ccc1B(O)O	11	292	182	Yes
	[3H]CNC(=O)[C@H]1NC[C@@H]1c1cccc(I)c1	Cc1cnc(N)c(S(=O)(=O)Cl)c1	Cc1ccc(B(O)O)cc1Cl	11	292	200	Yes
	[3H]CNC(=O)[C@H]1NC[C@@H]1c1cccc(I)c1	Cc1cnc(N)c(S(=O)(=O)Cl)c1	NS(=O)(=O)c1ccc(B(O)O)cc1	11	292	205	Yes
	[3H]CNC(=O)[C@H]1NC[C@@H]1c1cccc(I)c1	Cn1cnc(C=O)c1	CC1(C)OB(c2ccc3ccc(=O)[nH]c3c2)OC1(C)C	11	152	21	Yes
	[3H]CNC(=O)[C@H]1NC[C@@H]1c1cccc(I)c1	COC(=O)c1[nH]cc(C=O)c1C	Cc1cc(B(O)O)c(C)cc1F	11	168	164	No
	[3H]CNC(=O)[C@H]1NC[C@@H]1c1cccc(I)c1	CCn1nc(C)c(C(=O)O)n1	Nc1cc(B(O)O)ccc1F	11	11	140	No
	[3H]CNC(=O)[C@@H]1NC[C@H]1c1cccc(I)c1	O=Cc1ccc(S(=O)(=O)Cl)cc1	Cc1ccc(B(O)O)cc1Cl	12	271	200	No
	[3H]CNC(=O)[C@@H]1NC[C@H]1c1cccc(I)c1	Cc1cnc(N)c(S(=O)(=O)Cl)c1	COC(=O)c1cc(B2OC(C)(C)C(C)(C)O2)ccc1C	12	292	1	Yes
	[3H]CNC(=O)[C@@H]1NC[C@H]1c1cccc(I)c1	Cc1cnc(N)c(S(=O)(=O)Cl)c1	Cc1cc2cc(B3OC(C)(C)C(C)(C)O3)ccc2[nH]1	12	292	12	Yes
	[3H]CNC(=O)[C@@H]1NC[C@H]1c1cccc(I)c1	Cc1cnc(N)c(S(=O)(=O)Cl)c1	Cc1nc2ccc(B3OC(C)(C)C(C)(C)O3)cc2o1	12	292	14	Yes
	[3H]CNC(=O)[C@@H]1NC[C@H]1c1cccc(I)c1	Cc1cnc(N)c(S(=O)(=O)Cl)c1	OCc1ccc(B(O)O)cc1Cl	12	292	18	Yes
	[3H]CNC(=O)[C@@H]1NC[C@H]1c1cccc(I)c1	Cc1cnc(N)c(S(=O)(=O)Cl)c1	CC1(C)OB(c2ccc3c(c2)CCCNC3=O)OC1(C)C	12	292	22	Yes
	[3H]CNC(=O)[C@@H]1NC[C@H]1c1cccc(I)c1	Cc1cnc(N)c(S(=O)(=O)Cl)c1	COc1cc(CO)ccc1B1OC(C)(C)C(C)(C)O1	12	292	26	Yes
	[3H]CNC(=O)[C@@H]1NC[C@H]1c1cccc(I)c1	Cc1cnc(N)c(S(=O)(=O)Cl)c1	CC1(C)OB(c2cnc(N)nc2)OC1(C)C	12	292	36	Yes
	[3H]CNC(=O)[C@@H]1NC[C@H]1c1cccc(I)c1	Cc1cnc(N)c(S(=O)(=O)Cl)c1	CC1(C)OB(c2ccc(C3CCC(=O)N3)cc2)OC1(C)C	12	292	38	Yes
	[3H]CNC(=O)[C@@H]1NC[C@H]1c1cccc(I)c1	Cc1cnc(N)c(S(=O)(=O)Cl)c1	Cc1cccc(B(O)O)c1C	12	292	41	Yes
	[3H]CNC(=O)[C@@H]1NC[C@H]1c1cccc(I)c1	Cc1cnc(N)c(S(=O)(=O)Cl)c1	OB(O)c1ccc2c(c1)OCO2	12	292	73	Yes
	[3H]CNC(=O)[C@@H]1NC[C@H]1c1cccc(I)c1	Cc1cnc(N)c(S(=O)(=O)Cl)c1	COC(=O)c1ccc(B2OC(C)(C)C(C)(C)O2)cc1F	12	292	75	Yes
	[3H]CNC(=O)[C@@H]1NC[C@H]1c1cccc(I)c1	Cc1cnc(N)c(S(=O)(=O)Cl)c1	CC1(C)OB(c2cnc3occc3c2)OC1(C)C	12	292	79	Yes
	[3H]CNC(=O)[C@@H]1NC[C@H]1c1cccc(I)c1	Cc1cnc(N)c(S(=O)(=O)Cl)c1	CCN(CC)c1ncc(B(O)O)cn1	12	292	81	Yes
	[3H]CNC(=O)[C@@H]1NC[C@H]1c1cccc(I)c1	Cc1cnc(N)c(S(=O)(=O)Cl)c1	CCCc1ccc(B(O)O)cc1	12	292	95	Yes
	[3H]CNC(=O)[C@@H]1NC[C@H]1c1cccc(I)c1	Cc1cnc(N)c(S(=O)(=O)Cl)c1	OB(O)c1ccc(Oc2ccccc2)cc1	12	292	99	Yes
	[3H]CNC(=O)[C@@H]1NC[C@H]1c1cccc(I)c1	Cc1cnc(N)c(S(=O)(=O)Cl)c1	Cc1cc(B(O)O)ccc1Cl	12	292	160	Yes
	[3H]CNC(=O)[C@@H]1NC[C@H]1c1cccc(I)c1	Cc1cnc(N)c(S(=O)(=O)Cl)c1	O=C(O)COc1cc(F)cc(B(O)O)c1	12	292	173	Yes
	[3H]CNC(=O)[C@@H]1NC[C@H]1c1cccc(I)c1	Cc1cnc(N)c(S(=O)(=O)Cl)c1	COc1ncccc1B(O)O	12	292	193	Yes
	[3H]CNC(=O)[C@@H]1NC[C@H]1c1cccc(I)c1	Cc1cnc(N)c(S(=O)(=O)Cl)c1	O=C(O)CCc1cccc(B(O)O)c1	12	292	195	Yes
	[3H]CNC(=O)[C@@H]1NC[C@H]1c1cccc(I)c1	Cc1cnc(N)c(S(=O)(=O)Cl)c1	NS(=O)(=O)c1ccc(B(O)O)cc1	12	292	205	Yes
	[3H]CNC(=O)[C@@H]1NC[C@H]1c1cccc(I)c1	Cn1cnc(C=O)c1	CC1(C)OB(c2ccc3ccc(=O)[nH]c3c2)OC1(C)C	12	152	21	Yes
	[3H]CNC(=O)[C@@H]1NC[C@H]1c1cccc(I)c1	Cc1[nH]nc(Cl)c1C=O	CC1(C)OB(c2ccc3ccc(=O)[nH]c3c2)OC1(C)C	12	153	21	Yes
	[3H]CNC(=O)[C@@H]1NC[C@H]1c1cccc(I)c1	Cn1cc(C=O)cn1	CC1(C)OB(c2cnc(N)nc2)OC1(C)C	12	232	36	No
	[3H]CNC(=O)[C@@H]1NC[C@H]1c1cccc(I)c1	CCC(O)Cn1cc(C(=O)O)nn1	CC1(C)OB(c2cnc(N)nc2)OC1(C)C	12	55	36	No
	[3H]CNC(=O)[C@@H]1NC[C@H]1c1cccc(I)c1	Cc1c(C(=O)O)nn2c1OCCC2	CC1(C)OB(c2cnc(N)nc2)OC1(C)C	12	140	36	No
	[3H]CNC(=O)[C@@H]1NCC[C@@H]1c1cccc(I)c1	O=S(=O)(Cl)c1ccc(F)c(Cl)c1	CN(C)Cc1cc(B(O)O)ccc1F	13	258	45	No
	[3H]CNC(=O)[C@@H]1NCC[C@@H]1c1cccc(I)c1	Cc1ccccc1S(=O)(=O)Cl	CC1(C)OB(c2cnc(N)nc2)OC1(C)C	13	277	36	No
	[3H]CNC(=O)[C@@H]1NCC[C@@H]1c1cccc(I)c1	Cc1cnc(N)c(S(=O)(=O)Cl)c1	Cc1nc2ccc(B3OC(C)(C)C(C)(C)O3)cc2o1	13	292	14	Yes
	[3H]CNC(=O)[C@@H]1NCC[C@@H]1c1cccc(I)c1	Cc1cnc(N)c(S(=O)(=O)Cl)c1	CC1(C)OB(c2cccc(O)c2)OC1(C)C	13	292	29	Yes
	[3H]CNC(=O)[C@@H]1NCC[C@@H]1c1cccc(I)c1	Cc1cnc(N)c(S(=O)(=O)Cl)c1	CC1(C)OB(c2ccc(C3CC(=O)C3)cc2)OC1(C)C	13	292	30	Yes
	[3H]CNC(=O)[C@@H]1NCC[C@@H]1c1cccc(I)c1	Cc1cnc(N)c(S(=O)(=O)Cl)c1	CC1(C)OB(c2ccc(C3CCC(=O)N3)cc2)OC1(C)C	13	292	38	Yes
	[3H]CNC(=O)[C@@H]1NCC[C@@H]1c1cccc(I)c1	Cc1cnc(N)c(S(=O)(=O)Cl)c1	O=C(O)c1cc(B(O)O)ccc1Cl	13	292	59	Yes
	[3H]CNC(=O)[C@@H]1NCC[C@@H]1c1cccc(I)c1	Cc1cnc(N)c(S(=O)(=O)Cl)c1	CN(C)c1ncc(B2OC(C)(C)C(C)(C)O2)cc1Cl	13	292	60	Yes
	[3H]CNC(=O)[C@@H]1NCC[C@@H]1c1cccc(I)c1	Cc1cnc(N)c(S(=O)(=O)Cl)c1	CC1(C)OB(c2ccc3c(c2)CCOC3)OC1(C)C	13	292	66	Yes
	[3H]CNC(=O)[C@@H]1NCC[C@@H]1c1cccc(I)c1	Cc1cnc(N)c(S(=O)(=O)Cl)c1	Nc1cc(B(O)O)ccc1Cl	13	292	80	Yes
	[3H]CNC(=O)[C@@H]1NCC[C@@H]1c1cccc(I)c1	Cc1cnc(N)c(S(=O)(=O)Cl)c1	OB(O)c1ccc2ccccc2c1	13	292	106	Yes
	[3H]CNC(=O)[C@@H]1NCC[C@@H]1c1cccc(I)c1	Cc1cnc(N)c(S(=O)(=O)Cl)c1	Cc1ccc(B(O)O)c(Cl)c1	13	292	113	Yes
	[3H]CNC(=O)[C@@H]1NCC[C@@H]1c1cccc(I)c1	Cc1cnc(N)c(S(=O)(=O)Cl)c1	OB(O)c1cccc(-c2ccccc2)c1	13	292	115	Yes
	[3H]CNC(=O)[C@@H]1NCC[C@@H]1c1cccc(I)c1	Cc1cnc(N)c(S(=O)(=O)Cl)c1	COc1ccc(C(C)C)cc1B(O)O	13	292	116	Yes
	[3H]CNC(=O)[C@@H]1NCC[C@@H]1c1cccc(I)c1	Cc1cnc(N)c(S(=O)(=O)Cl)c1	OCc1ccccc1B(O)O	13	292	117	Yes
	[3H]CNC(=O)[C@@H]1NCC[C@@H]1c1cccc(I)c1	Cc1cnc(N)c(S(=O)(=O)Cl)c1	COc1c(C)cc(B(O)O)cc1C	13	292	123	Yes
	[3H]CNC(=O)[C@@H]1NCC[C@@H]1c1cccc(I)c1	Cc1cnc(N)c(S(=O)(=O)Cl)c1	Cc1cccc(B(O)O)c1	13	292	131	Yes
	[3H]CNC(=O)[C@@H]1NCC[C@@H]1c1cccc(I)c1	Cc1cnc(N)c(S(=O)(=O)Cl)c1	OCCc1cccc(B(O)O)c1	13	292	153	Yes
	[3H]CNC(=O)[C@@H]1NCC[C@@H]1c1cccc(I)c1	Cc1cnc(N)c(S(=O)(=O)Cl)c1	OB(O)c1ccc2c(c1)OC(F)(F)O2	13	292	157	Yes
	[3H]CNC(=O)[C@@H]1NCC[C@@H]1c1cccc(I)c1	Cc1cnc(N)c(S(=O)(=O)Cl)c1	O=C(O)c1ccc(B(O)O)cc1F	13	292	183	Yes
	[3H]CNC(=O)[C@@H]1NCC[C@@H]1c1cccc(I)c1	Cc1cnc(N)c(S(=O)(=O)Cl)c1	CCOC(=O)c1ccc(B(O)O)cc1F	13	292	199	Yes
	[3H]CNC(=O)[C@@H]1NCC[C@@H]1c1cccc(I)c1	Cn1cnc(C=O)c1	CC1(C)OB(c2ccc3ccc(=O)[nH]c3c2)OC1(C)C	13	152	21	Yes
	[3H]CNC(=O)[C@@H]1NCC[C@@H]1c1cccc(I)c1	CCc1cc(C(=O)O)cc(Cl)n1	OB(O)c1ccc2c(c1)CCC2	13	48	50	No
	[3H]CNC(=O)[C@@H]1NCC[C@@H]1c1cccc(I)c1	CC1(C)C(C#N)C1(C#N)C(=O)O	CC1(C)OB(c2cnc(N)nc2)OC1(C)C	13	92	36	No
	[3H]CNC(=O)[C@H]1NCC[C@H]1c1cccc(I)c1	Cc1cnc(N)c(S(=O)(=O)Cl)c1	COC(=O)c1cc(B2OC(C)(C)C(C)(C)O2)ccc1O	14	292	10	Yes
	[3H]CNC(=O)[C@H]1NCC[C@H]1c1cccc(I)c1	Cc1cnc(N)c(S(=O)(=O)Cl)c1	CC1(C)OB(c2cnc3ccnn3c2)OC1(C)C	14	292	19	Yes
	[3H]CNC(=O)[C@H]1NCC[C@H]1c1cccc(I)c1	Cc1cnc(N)c(S(=O)(=O)Cl)c1	CC1(C)OB(c2cccc3c2CNC3=O)OC1(C)C	14	292	31	Yes
	[3H]CNC(=O)[C@H]1NCC[C@H]1c1cccc(I)c1	Cc1cnc(N)c(S(=O)(=O)Cl)c1	CC(C)(C)n1cc(B2OC(C)(C)C(C)(C)O2)cn1	14	292	40	Yes
	[3H]CNC(=O)[C@H]1NCC[C@H]1c1cccc(I)c1	Cc1cnc(N)c(S(=O)(=O)Cl)c1	Cc1cccc(B(O)O)c1C	14	292	41	Yes
	[3H]CNC(=O)[C@H]1NCC[C@H]1c1cccc(I)c1	Cc1cnc(N)c(S(=O)(=O)Cl)c1	Cc1ccc(C(N)=O)cc1B1OC(C)(C)C(C)(C)O1	14	292	44	Yes
	[3H]CNC(=O)[C@H]1NCC[C@H]1c1cccc(I)c1	Cc1cnc(N)c(S(=O)(=O)Cl)c1	CC1(C)OB(c2cc3ccccc3o2)OC1(C)C	14	292	54	Yes
	[3H]CNC(=O)[C@H]1NCC[C@H]1c1cccc(I)c1	Cc1cnc(N)c(S(=O)(=O)Cl)c1	CC1(C)OB(c2ccc3c(c2)CCC(=O)N3)OC1(C)C	14	292	65	Yes
	[3H]CNC(=O)[C@H]1NCC[C@H]1c1cccc(I)c1	Cc1cnc(N)c(S(=O)(=O)Cl)c1	CC(C)(O)c1ccc(B2OC(C)(C)C(C)(C)O2)c(F)c1	14	292	77	Yes
	[3H]CNC(=O)[C@H]1NCC[C@H]1c1cccc(I)c1	Cc1cnc(N)c(S(=O)(=O)Cl)c1	CCCc1ccc(B(O)O)cc1	14	292	95	Yes
	[3H]CNC(=O)[C@H]1NCC[C@H]1c1cccc(I)c1	Cc1cnc(N)c(S(=O)(=O)Cl)c1	CCOc1ccc(B(O)O)cc1C	14	292	101	Yes
	[3H]CNC(=O)[C@H]1NCC[C@H]1c1cccc(I)c1	Cc1cnc(N)c(S(=O)(=O)Cl)c1	CCCOc1cccc(B(O)O)c1	14	292	111	Yes
	[3H]CNC(=O)[C@H]1NCC[C@H]1c1cccc(I)c1	Cc1cnc(N)c(S(=O)(=O)Cl)c1	CCOc1cc(F)ccc1B(O)O	14	292	112	Yes
	[3H]CNC(=O)[C@H]1NCC[C@H]1c1cccc(I)c1	Cc1cnc(N)c(S(=O)(=O)Cl)c1	OB(O)c1cccc(-c2ccccc2)c1	14	292	115	Yes
	[3H]CNC(=O)[C@H]1NCC[C@H]1c1cccc(I)c1	Cc1cnc(N)c(S(=O)(=O)Cl)c1	COc1ccc(C(C)C)cc1B(O)O	14	292	116	Yes
	[3H]CNC(=O)[C@H]1NCC[C@H]1c1cccc(I)c1	Cc1cnc(N)c(S(=O)(=O)Cl)c1	O=C(O)c1cc(Cl)cc(B(O)O)c1	14	292	128	Yes
	[3H]CNC(=O)[C@H]1NCC[C@H]1c1cccc(I)c1	Cc1cnc(N)c(S(=O)(=O)Cl)c1	CC(C)(C)C1CC=C(B(O)O)CC1	14	292	150	Yes
	[3H]CNC(=O)[C@H]1NCC[C@H]1c1cccc(I)c1	Cc1cnc(N)c(S(=O)(=O)Cl)c1	Cc1cc(B(O)O)ccc1Cl	14	292	160	Yes
	[3H]CNC(=O)[C@H]1NCC[C@H]1c1cccc(I)c1	Cc1cnc(N)c(S(=O)(=O)Cl)c1	CCNC(=O)c1cccc(B(O)O)c1	14	292	174	Yes
	[3H]CNC(=O)[C@H]1NCC[C@H]1c1cccc(I)c1	Cc1cnc(N)c(S(=O)(=O)Cl)c1	O=C(O)c1ccc(B(O)O)cc1F	14	292	183	Yes
	[3H]CNC(=O)[C@H]1NCC[C@H]1c1cccc(I)c1	Cc1cnc(N)c(S(=O)(=O)Cl)c1	CCOC(=O)c1ccc(B(O)O)cc1F	14	292	199	Yes
	[3H]CNC(=O)[C@H]1NCC[C@H]1c1cccc(I)c1	Cc1cnc(N)c(S(=O)(=O)Cl)c1	COc1ccc(B(O)O)cc1OC(C)C	14	292	204	Yes
	[3H]CNC(=O)[C@H]1NCC[C@H]1c1cccc(I)c1	Cn1cnc(C=O)c1	CC1(C)OB(c2ccc3ccc(=O)[nH]c3c2)OC1(C)C	14	152	21	Yes
	[3H]CNC(=O)[C@H]1NCC[C@H]1c1cccc(I)c1	Cc1[nH]nc(Cl)c1C=O	CC1(C)OB(c2ccc3ccc(=O)[nH]c3c2)OC1(C)C	14	153	21	Yes
	[3H]CNC(=O)[C@H]1NCC[C@H]1c1cccc(I)c1	O=CC1CCCCCCC1	OCCc1cccc(B(O)O)c1	14	208	153	No
	[3H]CNC(=O)[C@H]1NCC[C@H]1c1cccc(I)c1	COC(C)(C)CC=O	CC1(C)OB(c2cnc(N)nc2)OC1(C)C	14	244	36	No
	[3H]CNC(=O)[C@H]1NCC[C@H]1c1cccc(I)c1	Cc1cnc(N)c(S(=O)(=O)Cl)c1	missing	14	292	206	Yes
	[3H]CNC(=O)[C@H]1NCC[C@@H]1c1cccc(I)c1	O=Cc1ccc(S(=O)(=O)Cl)cc1	CC1(C)OB(c2cc3ccccc3o2)OC1(C)C	15	271	54	No
	[3H]CNC(=O)[C@H]1NCC[C@@H]1c1cccc(I)c1	O=Cc1ccc(S(=O)(=O)Cl)cc1	COc1cccc2cc(B3OC(C)(C)C(C)(C)O3)oc12	15	271	83	No
	[3H]CNC(=O)[C@H]1NCC[C@@H]1c1cccc(I)c1	Cc1ccccc1S(=O)(=O)Cl	O=C(NC1CC1)c1cccc(B(O)O)c1	15	277	126	No
	[3H]CNC(=O)[C@H]1NCC[C@@H]1c1cccc(I)c1	Cc1ccccc1S(=O)(=O)Cl	OB(O)c1ccc(C(F)(F)F)cc1	15	277	139	No
	[3H]CNC(=O)[C@H]1NCC[C@@H]1c1cccc(I)c1	Cc1ccccc1S(=O)(=O)Cl	COc1ccc(B(O)O)cc1C	15	277	166	No
	[3H]CNC(=O)[C@H]1NCC[C@@H]1c1cccc(I)c1	Cc1cnc(N)c(S(=O)(=O)Cl)c1	COC(=O)c1cc(B2OC(C)(C)C(C)(C)O2)ccc1C	15	292	1	Yes
	[3H]CNC(=O)[C@H]1NCC[C@@H]1c1cccc(I)c1	Cc1cnc(N)c(S(=O)(=O)Cl)c1	CCn1ccc(B2OC(C)(C)C(C)(C)O2)n1	15	292	84	Yes
	[3H]CNC(=O)[C@H]1NCC[C@@H]1c1cccc(I)c1	Cc1cnc(N)c(S(=O)(=O)Cl)c1	COC(=O)CCc1cccc(B(O)O)c1	15	292	86	Yes
	[3H]CNC(=O)[C@H]1NCC[C@@H]1c1cccc(I)c1	Cc1cnc(N)c(S(=O)(=O)Cl)c1	CC(C)Oc1ccc(B(O)O)cc1F	15	292	92	Yes
	[3H]CNC(=O)[C@H]1NCC[C@@H]1c1cccc(I)c1	Cc1cnc(N)c(S(=O)(=O)Cl)c1	COC(=O)c1cccc(B(O)O)c1	15	292	93	Yes
	[3H]CNC(=O)[C@H]1NCC[C@@H]1c1cccc(I)c1	Cc1cnc(N)c(S(=O)(=O)Cl)c1	OB(O)c1ccc(Cl)c(F)c1	15	292	94	Yes
	[3H]CNC(=O)[C@H]1NCC[C@@H]1c1cccc(I)c1	Cc1cnc(N)c(S(=O)(=O)Cl)c1	CCOc1ccc(B(O)O)cc1C	15	292	101	Yes
	[3H]CNC(=O)[C@H]1NCC[C@@H]1c1cccc(I)c1	Cc1cnc(N)c(S(=O)(=O)Cl)c1	Cc1cc(C)cc(B(O)O)c1	15	292	105	Yes
	[3H]CNC(=O)[C@H]1NCC[C@@H]1c1cccc(I)c1	Cc1cnc(N)c(S(=O)(=O)Cl)c1	CCOc1ccc(B(O)O)cc1	15	292	110	Yes
	[3H]CNC(=O)[C@H]1NCC[C@@H]1c1cccc(I)c1	Cc1cnc(N)c(S(=O)(=O)Cl)c1	OCc1ccccc1B(O)O	15	292	117	Yes
	[3H]CNC(=O)[C@H]1NCC[C@@H]1c1cccc(I)c1	Cc1cnc(N)c(S(=O)(=O)Cl)c1	CC(C)c1cccc(B(O)OCCO)c1	15	292	129	Yes
	[3H]CNC(=O)[C@H]1NCC[C@@H]1c1cccc(I)c1	Cc1cnc(N)c(S(=O)(=O)Cl)c1	OB(O)c1cc(F)cc(Cl)c1	15	292	135	Yes
	[3H]CNC(=O)[C@H]1NCC[C@@H]1c1cccc(I)c1	Cc1cnc(N)c(S(=O)(=O)Cl)c1	CCOc1ccccc1B(O)O	15	292	136	Yes
	[3H]CNC(=O)[C@H]1NCC[C@@H]1c1cccc(I)c1	Cc1cnc(N)c(S(=O)(=O)Cl)c1	Nc1cc(B(O)O)ccc1F	15	292	140	Yes
	[3H]CNC(=O)[C@H]1NCC[C@@H]1c1cccc(I)c1	Cc1cnc(N)c(S(=O)(=O)Cl)c1	COC(=O)c1cc(B(O)O)ccc1Cl	15	292	141	Yes
	[3H]CNC(=O)[C@H]1NCC[C@@H]1c1cccc(I)c1	Cc1cnc(N)c(S(=O)(=O)Cl)c1	CC(C)(C)C1CC=C(B(O)O)CC1	15	292	150	Yes
	[3H]CNC(=O)[C@H]1NCC[C@@H]1c1cccc(I)c1	Cc1cnc(N)c(S(=O)(=O)Cl)c1	COc1cc(F)cc(B(O)O)c1	15	292	170	Yes
	[3H]CNC(=O)[C@H]1NCC[C@@H]1c1cccc(I)c1	Cc1cnc(N)c(S(=O)(=O)Cl)c1	CCN(CC)Cc1ccc(B(O)O)cc1	15	292	171	Yes
	[3H]CNC(=O)[C@H]1NCC[C@@H]1c1cccc(I)c1	Cc1cnc(N)c(S(=O)(=O)Cl)c1	O=C(O)COc1cc(F)cc(B(O)O)c1	15	292	173	Yes
	[3H]CNC(=O)[C@H]1NCC[C@@H]1c1cccc(I)c1	Cc1cnc(N)c(S(=O)(=O)Cl)c1	CCNC(=O)c1cccc(B(O)O)c1	15	292	174	Yes
	[3H]CNC(=O)[C@H]1NCC[C@@H]1c1cccc(I)c1	Cc1cnc(N)c(S(=O)(=O)Cl)c1	COc1cc(C(=O)O)ccc1B(O)O	15	292	182	Yes
	[3H]CNC(=O)[C@H]1NCC[C@@H]1c1cccc(I)c1	Cc1cnc(N)c(S(=O)(=O)Cl)c1	CC(C)Oc1ccc(F)cc1B(O)O	15	292	184	Yes
	[3H]CNC(=O)[C@H]1NCC[C@@H]1c1cccc(I)c1	Cc1cnc(N)c(S(=O)(=O)Cl)c1	COc1ccc(B(O)O)cc1Cl	15	292	186	Yes
	[3H]CNC(=O)[C@H]1NCC[C@@H]1c1cccc(I)c1	Cc1cnc(N)c(S(=O)(=O)Cl)c1	CCCOc1ccc(B(O)O)cc1Cl	15	292	188	Yes
	[3H]CNC(=O)[C@H]1NCC[C@@H]1c1cccc(I)c1	Cc1cnc(N)c(S(=O)(=O)Cl)c1	CCOC(=O)c1ccc(B(O)O)cc1F	15	292	199	Yes
	[3H]CNC(=O)[C@H]1NCC[C@@H]1c1cccc(I)c1	Cn1cnc(C=O)c1	CC1(C)OB(c2ccc3ccc(=O)[nH]c3c2)OC1(C)C	15	152	21	Yes
	[3H]CNC(=O)[C@H]1NCC[C@@H]1c1cccc(I)c1	Cc1[nH]nc(Cl)c1C=O	CC1(C)OB(c2ccc3ccc(=O)[nH]c3c2)OC1(C)C	15	153	21	Yes
	[3H]CNC(=O)[C@H]1NCC[C@@H]1c1cccc(I)c1	C#Cc1cccc(C=O)c1	COC(=O)c1cc(B2OC(C)(C)C(C)(C)O2)ccc1O	15	216	10	No
	[3H]CNC(=O)[C@H]1NCC[C@@H]1c1cccc(I)c1	O=CC1CC1	CC1(C)OB(c2ccc3ccc(=O)[nH]c3c2)OC1(C)C	15	238	21	Yes
	[3H]CNC(=O)[C@H]1NCC[C@@H]1c1cccc(I)c1	CCn1nc(C)c(C(=O)O)n1	CCOc1ccccc1B(O)O	15	11	136	No
	[3H]CNC(=O)[C@H]1NCC[C@@H]1c1cccc(I)c1	N#Cc1nc(C(=O)O)ccc1Cl	COc1ccc(B(O)O)cc1Cl	15	57	186	No
	[3H]CNC(=O)[C@@H]1NCC[C@H]1c1cccc(I)c1	O=S(=O)(Cl)c1cc(F)cc(F)c1	CC1(C)OB(c2ccc3ccc(=O)[nH]c3c2)OC1(C)C	16	255	21	Yes
	[3H]CNC(=O)[C@@H]1NCC[C@H]1c1cccc(I)c1	Cn1ccnc1S(=O)(=O)Cl	CC1(C)OB(c2cnc(N)nc2)OC1(C)C	16	272	36	No
	[3H]CNC(=O)[C@@H]1NCC[C@H]1c1cccc(I)c1	N#Cc1ccc(S(=O)(=O)Cl)cn1	CC1(C)OB(c2cnc(N)nc2)OC1(C)C	16	284	36	No
	[3H]CNC(=O)[C@@H]1NCC[C@H]1c1cccc(I)c1	Cc1cnc(N)c(S(=O)(=O)Cl)c1	CN(C)CCc1ccc(B(O)O)cc1	16	292	7	Yes
	[3H]CNC(=O)[C@@H]1NCC[C@H]1c1cccc(I)c1	Cc1cnc(N)c(S(=O)(=O)Cl)c1	CC(C)c1nn(C)cc1B1OC(C)(C)C(C)(C)O1	16	292	24	Yes
	[3H]CNC(=O)[C@@H]1NCC[C@H]1c1cccc(I)c1	Cc1cnc(N)c(S(=O)(=O)Cl)c1	CC1(C)OB(c2ccc(C3CC(=O)C3)cc2)OC1(C)C	16	292	30	Yes
	[3H]CNC(=O)[C@@H]1NCC[C@H]1c1cccc(I)c1	Cc1cnc(N)c(S(=O)(=O)Cl)c1	NC(=O)c1ccc(B(O)O)cc1	16	292	58	Yes
	[3H]CNC(=O)[C@@H]1NCC[C@H]1c1cccc(I)c1	Cc1cnc(N)c(S(=O)(=O)Cl)c1	OB(O)c1ccc(Cl)c(F)c1	16	292	94	Yes
	[3H]CNC(=O)[C@@H]1NCC[C@H]1c1cccc(I)c1	Cc1cnc(N)c(S(=O)(=O)Cl)c1	CCOc1ccccc1B(O)O	16	292	136	Yes
	[3H]CNC(=O)[C@@H]1NCC[C@H]1c1cccc(I)c1	Cc1cnc(N)c(S(=O)(=O)Cl)c1	COC(=O)c1ccc(B(O)O)c(F)c1	16	292	156	Yes
	[3H]CNC(=O)[C@@H]1NCC[C@H]1c1cccc(I)c1	Cc1cnc(N)c(S(=O)(=O)Cl)c1	NS(=O)(=O)c1ccc(B(O)O)cc1	16	292	205	Yes
	[3H]CNC(=O)[C@@H]1NCC[C@H]1c1cccc(I)c1	Cc1nn(-c2ccncc2)cc1C=O	CC1(C)OB(c2cnc(N)nc2)OC1(C)C	16	151	36	No
	[3H]CNC(=O)[C@@H]1NCC[C@H]1c1cccc(I)c1	Cn1cnc(C=O)c1	CC1(C)OB(c2ccc3ccc(=O)[nH]c3c2)OC1(C)C	16	152	21	Yes
	[3H]CNC(=O)[C@@H]1NCC[C@H]1c1cccc(I)c1	Cc1[nH]nc(Cl)c1C=O	CC1(C)OB(c2ccc3ccc(=O)[nH]c3c2)OC1(C)C	16	153	21	Yes
	[3H]CNC(=O)[C@@H]1NCC[C@H]1c1cccc(I)c1	O=Cc1ccnn1-c1ccccn1	O=C(O)c1cccc(B(O)O)c1F	16	171	147	No
	[3H]CNC(=O)[C@@H]1NCC[C@H]1c1cccc(I)c1	N#CCCCOc1cccc(C=O)c1	CCCc1ccc(B(O)O)cc1	16	206	95	No
	[3H]CNC(=O)[C@@H]1NCC[C@H]1c1cccc(I)c1	Cc1cnc(N)c(S(=O)(=O)Cl)c1	missing	16	292	206	Yes
	[3H]CNC(=O)[C@@H]1NCC[C@H]1c1cccc(I)c1	Cc1cnc(N)c(S(=O)(=O)Cl)c1	missing	16	292	207	Yes
	[3H]CNC(=O)[C@@H]1NCCC[C@@H]1c1cccc(I)c1	O=S(=O)(Cl)c1cc(F)cc(F)c1	CC1(C)OB(c2cnc(N)nc2)OC1(C)C	17	255	36	No
	[3H]CNC(=O)[C@@H]1NCCC[C@@H]1c1cccc(I)c1	Cc1ccccc1S(=O)(=O)Cl	CC1(C)OB(c2cnc(N)nc2)OC1(C)C	17	277	36	No
	[3H]CNC(=O)[C@@H]1NCCC[C@@H]1c1cccc(I)c1	Cc1cnc(N)c(S(=O)(=O)Cl)c1	OB(O)c1ccc(Cl)cc1	17	292	4	Yes
	[3H]CNC(=O)[C@@H]1NCCC[C@@H]1c1cccc(I)c1	Cc1cnc(N)c(S(=O)(=O)Cl)c1	CC1(C)Cc2cc(B3OC(C)(C)C(C)(C)O3)ccc2O1	17	292	11	Yes
	[3H]CNC(=O)[C@@H]1NCCC[C@@H]1c1cccc(I)c1	Cc1cnc(N)c(S(=O)(=O)Cl)c1	OCc1ccc(B(O)O)cc1Cl	17	292	18	Yes
	[3H]CNC(=O)[C@@H]1NCCC[C@@H]1c1cccc(I)c1	Cc1cnc(N)c(S(=O)(=O)Cl)c1	CC1(C)OB(c2ccc(C3(N)CCCC3)cc2)OC1(C)C	17	292	27	Yes
	[3H]CNC(=O)[C@@H]1NCCC[C@@H]1c1cccc(I)c1	Cc1cnc(N)c(S(=O)(=O)Cl)c1	CC1(C)OB(c2ccc(C3CC(=O)C3)cc2)OC1(C)C	17	292	30	Yes
	[3H]CNC(=O)[C@@H]1NCCC[C@@H]1c1cccc(I)c1	Cc1cnc(N)c(S(=O)(=O)Cl)c1	CC1(C)OB(c2cnc(N)nc2)OC1(C)C	17	292	36	Yes
	[3H]CNC(=O)[C@@H]1NCCC[C@@H]1c1cccc(I)c1	Cc1cnc(N)c(S(=O)(=O)Cl)c1	CC1(C)OB(c2cc3ccccc3o2)OC1(C)C	17	292	54	Yes
	[3H]CNC(=O)[C@@H]1NCCC[C@@H]1c1cccc(I)c1	Cc1cnc(N)c(S(=O)(=O)Cl)c1	COC(=O)c1ccc(B2OC(C)(C)C(C)(C)O2)cc1F	17	292	75	Yes
	[3H]CNC(=O)[C@@H]1NCCC[C@@H]1c1cccc(I)c1	Cc1cnc(N)c(S(=O)(=O)Cl)c1	Nc1cc(B(O)O)ccc1Cl	17	292	80	Yes
	[3H]CNC(=O)[C@@H]1NCCC[C@@H]1c1cccc(I)c1	Cc1cnc(N)c(S(=O)(=O)Cl)c1	COc1ccc(C(C)C)cc1B(O)O	17	292	116	Yes
	[3H]CNC(=O)[C@@H]1NCCC[C@@H]1c1cccc(I)c1	Cc1cnc(N)c(S(=O)(=O)Cl)c1	O=C(NC1CC1)c1cccc(B(O)O)c1	17	292	126	Yes
	[3H]CNC(=O)[C@@H]1NCCC[C@@H]1c1cccc(I)c1	Cc1cnc(N)c(S(=O)(=O)Cl)c1	Cc1cc(B(O)O)ccc1OC(C)C	17	292	152	Yes
	[3H]CNC(=O)[C@@H]1NCCC[C@@H]1c1cccc(I)c1	Cc1cnc(N)c(S(=O)(=O)Cl)c1	COc1ccc(B(O)O)cc1C	17	292	166	Yes
	[3H]CNC(=O)[C@@H]1NCCC[C@@H]1c1cccc(I)c1	Cc1cnc(N)c(S(=O)(=O)Cl)c1	CNC(=O)c1ccc(B(O)O)cc1	17	292	176	Yes
	[3H]CNC(=O)[C@@H]1NCCC[C@@H]1c1cccc(I)c1	Cc1cnc(N)c(S(=O)(=O)Cl)c1	COC(=O)c1cccc(B(O)O)c1F	17	292	189	Yes
	[3H]CNC(=O)[C@@H]1NCCC[C@@H]1c1cccc(I)c1	Cc1cnc(N)c(S(=O)(=O)Cl)c1	COc1ncccc1B(O)O	17	292	193	Yes
	[3H]CNC(=O)[C@@H]1NCCC[C@@H]1c1cccc(I)c1	Cc1cnc(N)c(S(=O)(=O)Cl)c1	O=C(O)CCc1cccc(B(O)O)c1	17	292	195	Yes
	[3H]CNC(=O)[C@@H]1NCCC[C@@H]1c1cccc(I)c1	Cn1cnc(C=O)c1	CC1(C)OB(c2ccc3ccc(=O)[nH]c3c2)OC1(C)C	17	152	21	Yes
	[3H]CNC(=O)[C@@H]1NCCC[C@@H]1c1cccc(I)c1	Cc1[nH]nc(Cl)c1C=O	CC1(C)OB(c2ccc3ccc(=O)[nH]c3c2)OC1(C)C	17	153	21	Yes
	[3H]CNC(=O)[C@H]1NCCC[C@H]1c1cccc(I)c1	Cc1cnc(N)c(S(=O)(=O)Cl)c1	Cn1nnc2ccc(B3OC(C)(C)C(C)(C)O3)cc21	18	292	8	Yes
	[3H]CNC(=O)[C@H]1NCCC[C@H]1c1cccc(I)c1	Cc1cnc(N)c(S(=O)(=O)Cl)c1	CC1(C)OB(c2cccc(Cn3cccn3)c2)OC1(C)C	18	292	25	Yes
	[3H]CNC(=O)[C@H]1NCCC[C@H]1c1cccc(I)c1	Cc1cnc(N)c(S(=O)(=O)Cl)c1	CC1(C)OB(c2cccc3c2CNC3=O)OC1(C)C	18	292	31	Yes
	[3H]CNC(=O)[C@H]1NCCC[C@H]1c1cccc(I)c1	Cc1cnc(N)c(S(=O)(=O)Cl)c1	CC1(C)OB(c2cnc(N)nc2)OC1(C)C	18	292	36	Yes
	[3H]CNC(=O)[C@H]1NCCC[C@H]1c1cccc(I)c1	Cc1cnc(N)c(S(=O)(=O)Cl)c1	OB(O)c1cccc2c1OCC2	18	292	63	Yes
	[3H]CNC(=O)[C@H]1NCCC[C@H]1c1cccc(I)c1	Cc1cnc(N)c(S(=O)(=O)Cl)c1	COc1ccc(C)cc1B(O)O	18	292	87	Yes
	[3H]CNC(=O)[C@H]1NCCC[C@H]1c1cccc(I)c1	Cc1cnc(N)c(S(=O)(=O)Cl)c1	OCc1ccc(B(O)O)cc1	18	292	89	Yes
	[3H]CNC(=O)[C@H]1NCCC[C@H]1c1cccc(I)c1	Cc1cnc(N)c(S(=O)(=O)Cl)c1	CCCc1ccc(B(O)O)cc1	18	292	95	Yes
	[3H]CNC(=O)[C@H]1NCCC[C@H]1c1cccc(I)c1	Cc1cnc(N)c(S(=O)(=O)Cl)c1	CC(C)(C)c1cccc(B(O)O)c1	18	292	107	Yes
	[3H]CNC(=O)[C@H]1NCCC[C@H]1c1cccc(I)c1	Cc1cnc(N)c(S(=O)(=O)Cl)c1	OCc1ccccc1B(O)O	18	292	117	Yes
	[3H]CNC(=O)[C@H]1NCCC[C@H]1c1cccc(I)c1	Cc1cnc(N)c(S(=O)(=O)Cl)c1	CCc1cccc(B(O)O)c1	18	292	125	Yes
	[3H]CNC(=O)[C@H]1NCCC[C@H]1c1cccc(I)c1	Cc1cnc(N)c(S(=O)(=O)Cl)c1	CCOC(=O)c1cccc(B(O)O)c1	18	292	130	Yes
	[3H]CNC(=O)[C@H]1NCCC[C@H]1c1cccc(I)c1	Cc1cnc(N)c(S(=O)(=O)Cl)c1	Nc1cc(B(O)O)ccc1F	18	292	140	Yes
	[3H]CNC(=O)[C@H]1NCCC[C@H]1c1cccc(I)c1	Cc1cnc(N)c(S(=O)(=O)Cl)c1	O=C(O)c1cccc(B(O)O)c1F	18	292	147	Yes
	[3H]CNC(=O)[C@H]1NCCC[C@H]1c1cccc(I)c1	Cc1cnc(N)c(S(=O)(=O)Cl)c1	Cc1cc(B(O)O)ccc1OC(C)C	18	292	152	Yes
	[3H]CNC(=O)[C@H]1NCCC[C@H]1c1cccc(I)c1	Cc1cnc(N)c(S(=O)(=O)Cl)c1	CC(C)(C)OCc1ccc(B(O)O)cc1	18	292	178	Yes
	[3H]CNC(=O)[C@H]1NCCC[C@H]1c1cccc(I)c1	Cc1cnc(N)c(S(=O)(=O)Cl)c1	CC(C)Oc1ccc(F)cc1B(O)O	18	292	184	Yes
	[3H]CNC(=O)[C@H]1NCCC[C@H]1c1cccc(I)c1	Cc1cnc(N)c(S(=O)(=O)Cl)c1	COc1ccc(B(O)O)cc1Cl	18	292	186	Yes
	[3H]CNC(=O)[C@H]1NCCC[C@H]1c1cccc(I)c1	Cc1cnc(N)c(S(=O)(=O)Cl)c1	COC(=O)c1cccc(B(O)O)c1F	18	292	189	Yes
	[3H]CNC(=O)[C@H]1NCCC[C@H]1c1cccc(I)c1	Cc1cnc(N)c(S(=O)(=O)Cl)c1	OCc1ccc(Cl)c(B(O)O)c1	18	292	194	Yes
	[3H]CNC(=O)[C@H]1NCCC[C@H]1c1cccc(I)c1	Cc1cnc(N)c(S(=O)(=O)Cl)c1	COC(=O)Cc1ccc(B(O)O)cc1	18	292	203	Yes
	[3H]CNC(=O)[C@H]1NCCC[C@H]1c1cccc(I)c1	Cc1cnc(N)c(S(=O)(=O)Cl)c1	COc1ccc(B(O)O)cc1OC(C)C	18	292	204	Yes
	[3H]CNC(=O)[C@H]1NCCC[C@H]1c1cccc(I)c1	Cn1cnc(C=O)c1	CC1(C)OB(c2ccc3ccc(=O)[nH]c3c2)OC1(C)C	18	152	21	Yes
	[3H]CNC(=O)[C@H]1NCCC[C@H]1c1cccc(I)c1	Cc1[nH]nc(Cl)c1C=O	CC1(C)OB(c2ccc3ccc(=O)[nH]c3c2)OC1(C)C	18	153	21	Yes
	[3H]CNC(=O)[C@H]1NCCC[C@H]1c1cccc(I)c1	COc1nc2ccccc2cc1C=O	CCCc1ccc(B(O)O)cc1	18	192	95	No
	[3H]CNC(=O)[C@H]1NCCC[C@H]1c1cccc(I)c1	O=Cc1ccc(-n2ccnc2)nc1	COc1ccc(C)cc1B(O)O	18	204	87	No
	[3H]CNC(=O)[C@H]1NCCC[C@H]1c1cccc(I)c1	O=Cc1csnn1	O=C(O)c1cccc(B(O)O)c1F	18	248	147	No
	[3H]CNC(=O)[C@H]1NCCC[C@H]1c1cccc(I)c1	O=C(O)c1ccc(-n2ccnc2)nn1	COC(=O)c1cc(B2OC(C)(C)C(C)(C)O2)ccc1C	18	16	1	No
	[3H]CNC(=O)[C@H]1NCCC[C@@H]1c1cccc(I)c1	O=Cc1ccc(S(=O)(=O)Cl)cc1	CCOC(=O)c1ccc(B(O)O)cc1F	19	271	199	No
	[3H]CNC(=O)[C@H]1NCCC[C@@H]1c1cccc(I)c1	Cc1cnc(N)c(S(=O)(=O)Cl)c1	CC1(C)OB(c2ccc(S(C)(=O)=O)cc2)OC1(C)C	19	292	2	Yes
	[3H]CNC(=O)[C@H]1NCCC[C@@H]1c1cccc(I)c1	Cc1cnc(N)c(S(=O)(=O)Cl)c1	COC(=O)c1cc(B2OC(C)(C)C(C)(C)O2)ccc1O	19	292	10	Yes
	[3H]CNC(=O)[C@H]1NCCC[C@@H]1c1cccc(I)c1	Cc1cnc(N)c(S(=O)(=O)Cl)c1	CC1(C)OB(c2ccc3c(c2)CCCNC3=O)OC1(C)C	19	292	22	Yes
	[3H]CNC(=O)[C@H]1NCCC[C@@H]1c1cccc(I)c1	Cc1cnc(N)c(S(=O)(=O)Cl)c1	CC(C)c1nn(C)cc1B1OC(C)(C)C(C)(C)O1	19	292	24	Yes
	[3H]CNC(=O)[C@H]1NCCC[C@@H]1c1cccc(I)c1	Cc1cnc(N)c(S(=O)(=O)Cl)c1	CC1(C)OB(c2ccc(C3CC(=O)C3)cc2)OC1(C)C	19	292	30	Yes
	[3H]CNC(=O)[C@H]1NCCC[C@@H]1c1cccc(I)c1	Cc1cnc(N)c(S(=O)(=O)Cl)c1	CN(C)c1cc(B2OC(C)(C)C(C)(C)O2)ccn1	19	292	51	Yes
	[3H]CNC(=O)[C@H]1NCCC[C@@H]1c1cccc(I)c1	Cc1cnc(N)c(S(=O)(=O)Cl)c1	Cc1ccc(Cl)cc1B(O)O	19	292	56	Yes
	[3H]CNC(=O)[C@H]1NCCC[C@@H]1c1cccc(I)c1	Cc1cnc(N)c(S(=O)(=O)Cl)c1	OB(O)c1cccc2c1OCC2	19	292	63	Yes
	[3H]CNC(=O)[C@H]1NCCC[C@@H]1c1cccc(I)c1	Cc1cnc(N)c(S(=O)(=O)Cl)c1	OB(O)c1ccc2c(c1)OCO2	19	292	73	Yes
	[3H]CNC(=O)[C@H]1NCCC[C@@H]1c1cccc(I)c1	Cc1cnc(N)c(S(=O)(=O)Cl)c1	OCc1ccc(B(O)O)cc1	19	292	89	Yes
	[3H]CNC(=O)[C@H]1NCCC[C@@H]1c1cccc(I)c1	Cc1cnc(N)c(S(=O)(=O)Cl)c1	CCOc1ccc(B(O)O)cc1	19	292	110	Yes
	[3H]CNC(=O)[C@H]1NCCC[C@@H]1c1cccc(I)c1	Cc1cnc(N)c(S(=O)(=O)Cl)c1	CCOc1cc(F)ccc1B(O)O	19	292	112	Yes
	[3H]CNC(=O)[C@H]1NCCC[C@@H]1c1cccc(I)c1	Cc1cnc(N)c(S(=O)(=O)Cl)c1	COc1c(C)cc(B(O)O)cc1C	19	292	123	Yes
	[3H]CNC(=O)[C@H]1NCCC[C@@H]1c1cccc(I)c1	Cc1cnc(N)c(S(=O)(=O)Cl)c1	O=C(O)c1cccc(B(O)O)c1	19	292	137	Yes
	[3H]CNC(=O)[C@H]1NCCC[C@@H]1c1cccc(I)c1	Cc1cnc(N)c(S(=O)(=O)Cl)c1	O=C(O)c1cccc(B(O)O)c1F	19	292	147	Yes
	[3H]CNC(=O)[C@H]1NCCC[C@@H]1c1cccc(I)c1	Cc1cnc(N)c(S(=O)(=O)Cl)c1	OCCc1cccc(B(O)O)c1	19	292	153	Yes
	[3H]CNC(=O)[C@H]1NCCC[C@@H]1c1cccc(I)c1	Cc1cnc(N)c(S(=O)(=O)Cl)c1	CC(=O)Nc1cccc(B(O)O)c1	19	292	172	Yes
	[3H]CNC(=O)[C@H]1NCCC[C@@H]1c1cccc(I)c1	Cc1cnc(N)c(S(=O)(=O)Cl)c1	O=C(O)c1ccc(B(O)O)cc1F	19	292	183	Yes
	[3H]CNC(=O)[C@H]1NCCC[C@@H]1c1cccc(I)c1	Cc1cnc(N)c(S(=O)(=O)Cl)c1	COc1ncccc1B(O)O	19	292	193	Yes
	[3H]CNC(=O)[C@H]1NCCC[C@@H]1c1cccc(I)c1	Cc1cnc(N)c(S(=O)(=O)Cl)c1	NS(=O)(=O)c1ccc(B(O)O)cc1	19	292	205	Yes
	[3H]CNC(=O)[C@H]1NCCC[C@@H]1c1cccc(I)c1	Cn1cnc(C=O)c1	CC1(C)OB(c2ccc3ccc(=O)[nH]c3c2)OC1(C)C	19	152	21	Yes
	[3H]CNC(=O)[C@H]1NCCC[C@@H]1c1cccc(I)c1	Cc1[nH]nc(Cl)c1C=O	CC1(C)OB(c2ccc3ccc(=O)[nH]c3c2)OC1(C)C	19	153	21	Yes
	[3H]CNC(=O)[C@H]1NCCC[C@@H]1c1cccc(I)c1	CCn1nc(C)c(C(=O)O)n1	CC(C)Cc1ccc(B(O)O)cc1	19	11	103	No
	[3H]CNC(=O)[C@H]1NCCC[C@@H]1c1cccc(I)c1	CCc1cc(C(=O)O)cc(Cl)n1	N#Cc1ccc(B(O)O)cc1F	19	48	154	No
	[3H]CNC(=O)[C@@H]1NCCC[C@H]1c1cccc(I)c1	O=Cc1ccc(S(=O)(=O)Cl)cc1	CC(=O)c1ccc(B(O)O)cc1	20	271	192	No
	[3H]CNC(=O)[C@@H]1NCCC[C@H]1c1cccc(I)c1	Cc1cnc(N)c(S(=O)(=O)Cl)c1	CN(C)CCc1ccc(B(O)O)cc1	20	292	7	Yes
	[3H]CNC(=O)[C@@H]1NCCC[C@H]1c1cccc(I)c1	Cc1cnc(N)c(S(=O)(=O)Cl)c1	Cc1cc2cc(B3OC(C)(C)C(C)(C)O3)ccc2[nH]1	20	292	12	Yes
	[3H]CNC(=O)[C@@H]1NCCC[C@H]1c1cccc(I)c1	Cc1cnc(N)c(S(=O)(=O)Cl)c1	Cn1c(=O)[nH]c2ccc(B3OC(C)(C)C(C)(C)O3)cc21	20	292	37	Yes
	[3H]CNC(=O)[C@@H]1NCCC[C@H]1c1cccc(I)c1	Cc1cnc(N)c(S(=O)(=O)Cl)c1	CC1Cc2cc(B(O)O)ccc2O1	20	292	61	Yes
	[3H]CNC(=O)[C@@H]1NCCC[C@H]1c1cccc(I)c1	Cc1cnc(N)c(S(=O)(=O)Cl)c1	OB(O)c1cccc2c1OCC2	20	292	63	Yes
	[3H]CNC(=O)[C@@H]1NCCC[C@H]1c1cccc(I)c1	Cc1cnc(N)c(S(=O)(=O)Cl)c1	COc1ncc(B2OC(C)(C)C(C)(C)O2)cc1C	20	292	71	Yes
	[3H]CNC(=O)[C@@H]1NCCC[C@H]1c1cccc(I)c1	Cc1cnc(N)c(S(=O)(=O)Cl)c1	CC(C)(O)c1ccc(B2OC(C)(C)C(C)(C)O2)c(F)c1	20	292	77	Yes
	[3H]CNC(=O)[C@@H]1NCCC[C@H]1c1cccc(I)c1	Cc1cnc(N)c(S(=O)(=O)Cl)c1	COc1cccc2cc(B3OC(C)(C)C(C)(C)O3)oc12	20	292	83	Yes
	[3H]CNC(=O)[C@@H]1NCCC[C@H]1c1cccc(I)c1	Cc1cnc(N)c(S(=O)(=O)Cl)c1	O=C(O)CCc1ccc(B(O)O)cc1	20	292	96	Yes
	[3H]CNC(=O)[C@@H]1NCCC[C@H]1c1cccc(I)c1	Cc1cnc(N)c(S(=O)(=O)Cl)c1	COC(=O)Nc1ccc(B(O)O)cc1	20	292	134	Yes
	[3H]CNC(=O)[C@@H]1NCCC[C@H]1c1cccc(I)c1	Cc1cnc(N)c(S(=O)(=O)Cl)c1	O=C(O)Cc1cccc(B(O)O)c1	20	292	142	Yes
	[3H]CNC(=O)[C@@H]1NCCC[C@H]1c1cccc(I)c1	Cc1cnc(N)c(S(=O)(=O)Cl)c1	OB(O)c1cccc(Oc2ccccc2)c1	20	292	149	Yes
	[3H]CNC(=O)[C@@H]1NCCC[C@H]1c1cccc(I)c1	Cc1cnc(N)c(S(=O)(=O)Cl)c1	OB(O)c1cccc2c1OCCO2	20	292	151	Yes
	[3H]CNC(=O)[C@@H]1NCCC[C@H]1c1cccc(I)c1	Cc1cnc(N)c(S(=O)(=O)Cl)c1	Cc1cc(B(O)O)ccc1OC(C)C	20	292	152	Yes
	[3H]CNC(=O)[C@@H]1NCCC[C@H]1c1cccc(I)c1	Cc1cnc(N)c(S(=O)(=O)Cl)c1	O=C(O)COc1cc(F)cc(B(O)O)c1	20	292	173	Yes
	[3H]CNC(=O)[C@@H]1NCCC[C@H]1c1cccc(I)c1	Cc1cnc(N)c(S(=O)(=O)Cl)c1	O=C(O)c1ccc(B(O)O)cc1Cl	20	292	181	Yes
	[3H]CNC(=O)[C@@H]1NCCC[C@H]1c1cccc(I)c1	Cc1cnc(N)c(S(=O)(=O)Cl)c1	COc1ccc(B(O)O)cc1Cl	20	292	186	Yes
	[3H]CNC(=O)[C@@H]1NCCC[C@H]1c1cccc(I)c1	Cc1cnc(N)c(S(=O)(=O)Cl)c1	COc1ncccc1B(O)O	20	292	193	Yes
	[3H]CNC(=O)[C@@H]1NCCC[C@H]1c1cccc(I)c1	Cn1cnc(C=O)c1	CC1(C)OB(c2ccc3ccc(=O)[nH]c3c2)OC1(C)C	20	152	21	Yes
	[3H]CNC(=O)[C@@H]1NCCC[C@H]1c1cccc(I)c1	Cc1[nH]nc(Cl)c1C=O	CC1(C)OB(c2ccc3ccc(=O)[nH]c3c2)OC1(C)C	20	153	21	Yes
	[3H]CNC(=O)[C@@H]1NCCC[C@H]1c1cccc(I)c1	Cc1ccncc1CCC=O	CC1(C)OB(c2cnc(N)nc2)OC1(C)C	20	203	36	No
	[3H]CNC(=O)[C@@H]1NCCC[C@H]1c1cccc(I)c1	CCCC=O	CC1(C)OB(c2cnc(N)nc2)OC1(C)C	20	224	36	No
	[3H]CNC(=O)[C@@H]1NCCC[C@H]1c1cccc(I)c1	CC1Cc2cccc(C(=O)O)c2O1	CCCc1ccc(B(O)O)cc1	20	89	95	No
	[3H]COC[C@@H]1[C@@H](c2ccc(Br)cc2)[C@@H]2CNCCCCN12	O=[N+]([O-])c1ccc(S(=O)(=O)Cl)c(Cl)c1	CCCNC(=O)c1cccc(B(O)O)c1	21	257	197	No
	[3H]COC[C@@H]1[C@@H](c2ccc(Br)cc2)[C@@H]2CNCCCCN12	Cn1ccnc1S(=O)(=O)Cl	OB(O)c1ccc(F)c(Cl)c1	21	272	52	No
	[3H]COC[C@@H]1[C@@H](c2ccc(Br)cc2)[C@@H]2CNCCCCN12	Nc1ncc(S(=O)(=O)Cl)cn1	Cn1c(=O)[nH]c2ccc(B3OC(C)(C)C(C)(C)O3)cc21	21	273	37	No
	[3H]COC[C@@H]1[C@@H](c2ccc(Br)cc2)[C@@H]2CNCCCCN12	CCn1cc(S(=O)(=O)Cl)cn1	O=C(O)c1ccc(B(O)O)cc1F	21	280	183	No
	[3H]COC[C@@H]1[C@@H](c2ccc(Br)cc2)[C@@H]2CNCCCCN12	Cn1cnc(C=O)c1	CC1(C)OB(c2ccc3ccc(=O)[nH]c3c2)OC1(C)C	21	152	21	Yes
	[3H]COC[C@@H]1[C@@H](c2ccc(Br)cc2)[C@@H]2CNCCCCN12	Cc1[nH]nc(Cl)c1C=O	CC1(C)OB(c2ccc3ccc(=O)[nH]c3c2)OC1(C)C	21	153	21	Yes
	[3H]COC[C@@H]1[C@@H](c2ccc(Br)cc2)[C@@H]2CNCCCCN12	C=C(C)CC(C)C(=O)O	COc1ccc(B(O)O)cc1C(=O)O	21	137	97	No
	[3H]COC[C@@H]1[C@@H](c2ccc(Br)cc2)[C@@H]2CNCCCCN12	C=C(C)CC(C)C(=O)O	CCOc1ccccc1B(O)O	21	137	136	No
	[3H]COC[C@@H]1[C@@H](c2ccc(Br)cc2)[C@@H]2CNCC(=O)N12	Cc1ccccc1S(=O)(=O)Cl	OCc1ccc(B(O)O)cc1	22	277	89	No
	[3H]COC[C@@H]1[C@@H](c2ccc(Br)cc2)[C@@H]2CNCC(=O)N12	Cc1ccccc1S(=O)(=O)Cl	O=C(O)c1cc(Cl)cc(B(O)O)c1	22	277	128	No
	[3H]COC[C@@H]1[C@@H](c2ccc(Br)cc2)[C@@H]2CNCC(=O)N12	Cc1[nH]nc(Cl)c1C=O	CC1(C)OB(c2ccc3ccc(=O)[nH]c3c2)OC1(C)C	22	153	21	Yes
	[3H]COC[C@@H]1[C@@H](c2ccc(Br)cc2)[C@@H]2CNCC(=O)N12	C=C(C)CC(C)C(=O)O	CC1(C)Cc2cc(B3OC(C)(C)C(C)(C)O3)ccc2O1	22	137	11	No
	[3H]COC[C@H]1[C@@H](c2ccc(Br)cc2)[C@H]2CNCCCCN21	Cc1ccccc1S(=O)(=O)Cl	Cc1c(Cl)cccc1B(O)O	23	277	62	No
	[3H]COC[C@H]1[C@@H](c2ccc(Br)cc2)[C@H]2CNCCCCN21	Cc1ccccc1S(=O)(=O)Cl	COc1ccc(B(O)O)cc1C(=O)O	23	277	97	No
	[3H]COC[C@H]1[C@@H](c2ccc(Br)cc2)[C@H]2CNCCCCN21	CCn1cc(S(=O)(=O)Cl)cn1	Cc1ccc(C(=O)O)cc1B1OC(C)(C)C(C)(C)O1	23	280	3	No
	[3H]COC[C@H]1[C@@H](c2ccc(Br)cc2)[C@H]2CNCCCCN21	Cn1cnc(C=O)c1	CC1(C)OB(c2ccc3ccc(=O)[nH]c3c2)OC1(C)C	23	152	21	Yes
	[3H]COC[C@H]1[C@@H](c2ccc(Br)cc2)[C@H]2CNCCCCN21	Cc1cccc2nc(C(=O)O)cn12	O=C(O)c1cc(Cl)cc(B(O)O)c1	23	52	128	No
	[3H]COC[C@H]1[C@@H](c2ccc(Br)cc2)[C@H]2CNCCCCN21	C=C(C)CC(C)C(=O)O	Cc1cc2cc(B3OC(C)(C)C(C)(C)O3)ccc2[nH]1	23	137	12	No
	[3H]COC[C@H]1[C@@H](c2ccc(Br)cc2)[C@H]2CNCCCCN21	C=C(C)CC(C)C(=O)O	Cc1ccc2cc(B(O)O)ccc2n1	23	137	42	No
	[3H]COC[C@@H]1[C@H](c2ccc(Br)cc2)[C@@H]2CNCC(=O)N12	Cc1ccccc1S(=O)(=O)Cl	CC1(C)Cc2cc(B3OC(C)(C)C(C)(C)O3)ccc2O1	24	277	11	No
	[3H]COC[C@@H]1[C@H](c2ccc(Br)cc2)[C@@H]2CNCC(=O)N12	Cn1cnc(C=O)c1	CC1(C)OB(c2ccc3ccc(=O)[nH]c3c2)OC1(C)C	24	152	21	Yes
	[3H]COC[C@@H]1[C@H](c2ccc(Br)cc2)[C@@H]2CNCC(=O)N12	Cc1[nH]nc(Cl)c1C=O	CC1(C)OB(c2ccc3ccc(=O)[nH]c3c2)OC1(C)C	24	153	21	Yes
	[3H]COC[C@@H]1[C@H](c2ccc(Br)cc2)[C@@H]2CNCC(=O)N12	NS(=O)(=O)c1cc(C=O)co1	Cn1nnc2ccc(B3OC(C)(C)C(C)(C)O3)cc21	24	179	8	No
	[3H]COC[C@@H]1[C@H](c2ccc(Br)cc2)[C@@H]2CNCC(=O)N12	C=C(C)CC(C)C(=O)O	CC1(C)OB(c2cccc3c2CNC3=O)OC1(C)C	24	137	31	No
	[3H]COC[C@@H]1[C@@H](c2ccc(Br)cc2)[C@H]2CNCC(=O)N21	Cn1cnc(C=O)c1	CC1(C)OB(c2ccc3ccc(=O)[nH]c3c2)OC1(C)C	25	152	21	Yes
	[3H]COC[C@@H]1[C@@H](c2ccc(Br)cc2)[C@H]2CNCC(=O)N21	Cc1[nH]nc(Cl)c1C=O	CC1(C)OB(c2ccc3ccc(=O)[nH]c3c2)OC1(C)C	25	153	21	Yes
	[3H]COC[C@@H]1[C@@H](c2ccc(Br)cc2)[C@H]2CNCC(=O)N21	C=C(C)CC(C)C(=O)O	Cc1ccc2cc(B(O)O)ccc2n1	25	137	42	No
	[3H]COC[C@H]1[C@H](c2ccc(Br)cc2)[C@@H]2CNCC(=O)N21	O=C(O)c1ccc(S(=O)(=O)Cl)c([N+](=O)[O-])c1	Cc1cc(F)ccc1B(O)O	26	268	39	No
	[3H]COC[C@H]1[C@H](c2ccc(Br)cc2)[C@@H]2CNCC(=O)N21	Cc1ccccc1S(=O)(=O)Cl	CN(C)c1ncc(B2OC(C)(C)C(C)(C)O2)cc1Cl	26	277	60	No
	[3H]COC[C@H]1[C@H](c2ccc(Br)cc2)[C@@H]2CNCC(=O)N21	Cn1cnc(C=O)c1	CC1(C)OB(c2ccc3ccc(=O)[nH]c3c2)OC1(C)C	26	152	21	Yes
	[3H]COC[C@H]1[C@H](c2ccc(Br)cc2)[C@@H]2CNCC(=O)N21	Cc1[nH]nc(Cl)c1C=O	CC1(C)OB(c2ccc3ccc(=O)[nH]c3c2)OC1(C)C	26	153	21	Yes
	[3H]COC[C@H]1[C@H](c2ccc(Br)cc2)[C@@H]2CNCC(=O)N21	Cc1nc(CC2CC2)oc1C(=O)O	OB(O)c1cccc2ccccc12	26	34	85	No
	[3H]COC[C@H]1[C@H](c2ccc(Br)cc2)[C@@H]2CNCC(=O)N21	C=C(C)CC(C)C(=O)O	O=C(O)COc1cc(F)cc(B(O)O)c1	26	137	173	No
	[3H]COC[C@H]1[C@H](c2ccc(Br)cc2)[C@H]2CNCC(=O)N21	O=C(N1CCc2ccc(S(=O)(=O)Cl)cc2C1)C(F)(F)F	OB(O)c1ccc2c(c1)CCCO2	27	262	68	No
	[3H]COC[C@H]1[C@H](c2ccc(Br)cc2)[C@H]2CNCC(=O)N21	Cn1cnc(C=O)c1	CC1(C)OB(c2ccc3ccc(=O)[nH]c3c2)OC1(C)C	27	152	21	Yes
	[3H]COC[C@H]1[C@H](c2ccc(Br)cc2)[C@H]2CNCC(=O)N21	Cc1[nH]nc(Cl)c1C=O	CC1(C)OB(c2ccc3ccc(=O)[nH]c3c2)OC1(C)C	27	153	21	Yes
	[3H]COC[C@H]1[C@H](c2ccc(Br)cc2)[C@H]2CNCC(=O)N21	CCc1cc(C(=O)O)cc(Cl)n1	O=C(O)CCc1cccc(B(O)O)c1	27	48	195	No
	[3H]COC[C@H]1[C@H](c2ccc(Br)cc2)[C@H]2CNCC(=O)N21	CCN1C(=O)CCC1CC(=O)O	OCc1ccc(B(O)O)cc1	27	101	89	No
	[3H]COC[C@H]1[C@H](c2ccc(Br)cc2)[C@H]2CNCC(=O)N21	C=C(C)CC(C)C(=O)O	CC(C)Oc1ccc(B(O)O)cc1F	27	137	92	No
	[3H]COC[C@@H]1[C@H](c2ccc(Br)cc2)[C@H]2CNCCCCN21	Cn1cnc(C=O)c1	CC1(C)OB(c2ccc3ccc(=O)[nH]c3c2)OC1(C)C	28	152	21	Yes
	[3H]COC[C@@H]1[C@H](c2ccc(Br)cc2)[C@H]2CNCCCCN21	Cc1[nH]nc(Cl)c1C=O	CC1(C)OB(c2ccc3ccc(=O)[nH]c3c2)OC1(C)C	28	153	21	Yes
	[3H]COC[C@@H]1[C@H](c2ccc(Br)cc2)[C@H]2CNCCCCN21	C=C(C)CC(C)C(=O)O	OB(O)c1ccc2cc[nH]c2c1	28	137	118	No
	[3H]COC[C@@H]1[C@H](c2ccc(Br)cc2)[C@H]2CNCCCCN21	O=C(O)c1ccc(=O)n(CCF)n1	missing	28	42	206	No
	[3H]COC[C@@H]1[C@H](c2ccc(Br)cc2)[C@@H]2CNCCCCN12	Cn1cnc(C=O)c1	CC1(C)OB(c2ccc3ccc(=O)[nH]c3c2)OC1(C)C	29	152	21	Yes
	[3H]COC[C@@H]1[C@H](c2ccc(Br)cc2)[C@@H]2CNCCCCN12	Cc1[nH]nc(Cl)c1C=O	CC1(C)OB(c2ccc3ccc(=O)[nH]c3c2)OC1(C)C	29	153	21	Yes
	[3H]COC[C@@H]1[C@H](c2ccc(Br)cc2)[C@@H]2CNCCCCN12	C=CCNc1ncc(C(=O)O)s1	OB(O)c1ccc2c(c1)CCCO2	29	27	68	No
	[3H]COC[C@@H]1[C@H](c2ccc(Br)cc2)[C@@H]2CNCCCCN12	C=C(C)CC(C)C(=O)O	Cc1cccc(B(O)O)c1C	29	137	41	No
	[3H]COC[C@@H]1[C@H](c2ccc(Br)cc2)[C@@H]2CNCCCCN12	C=C(C)CC(C)C(=O)O	CN(C)Cc1cc(B(O)O)ccc1F	29	137	45	No
	[3H]COC[C@@H]1[C@H](c2ccc(Br)cc2)[C@@H]2CNCCCCN12	C=C(C)CC(C)C(=O)O	Cc1cc(B(O)O)ccc1OC(C)C	29	137	152	No
	[3H]COC[C@@H]1[C@H](c2ccc(Br)cc2)[C@@H]2CNCCCCN12	C=C(C)CC(C)C(=O)O	CONC(=O)c1ccc(B(O)O)cc1	29	137	196	No
	[3H]COC[C@@H]1[C@@H](c2ccc(Br)cc2)[C@H]2CNCCCCN21	Cc1ccccc1S(=O)(=O)Cl	CCOC(=O)c1cccc(B(O)O)c1	30	277	130	No
	[3H]COC[C@@H]1[C@@H](c2ccc(Br)cc2)[C@H]2CNCCCCN21	Cc1c(S(=O)(=O)Cl)cnn1C	COc1cc(F)c(F)cc1B(O)O	30	278	133	No
	[3H]COC[C@@H]1[C@@H](c2ccc(Br)cc2)[C@H]2CNCCCCN21	N#Cc1ccc(S(=O)(=O)Cl)cn1	COc1ccc(B(O)O)cc1OC(C)C	30	284	204	No
	[3H]COC[C@@H]1[C@@H](c2ccc(Br)cc2)[C@H]2CNCCCCN21	Cn1cnc(C=O)c1	CC1(C)OB(c2ccc3ccc(=O)[nH]c3c2)OC1(C)C	30	152	21	Yes
	[3H]COC[C@@H]1[C@@H](c2ccc(Br)cc2)[C@H]2CNCCCCN21	Cc1[nH]nc(Cl)c1C=O	CC1(C)OB(c2ccc3ccc(=O)[nH]c3c2)OC1(C)C	30	153	21	Yes
	[3H]COC[C@@H]1[C@@H](c2ccc(Br)cc2)[C@H]2CNCCCCN21	C=C(C)CC(C)C(=O)O	CC(O)c1ccc(B(O)O)cc1	30	137	78	No
	[3H]COC[C@@H]1[C@@H](c2ccc(Br)cc2)[C@H]2CNCCCCN21	C=C(C)CC(C)C(=O)O	COc1ccc(B(O)O)cc1OC(C)C	30	137	204	No
	[3H]COC[C@H](C)N1C[C@H](C)[C@H](CNC)Oc2cc(Br)ccc2S1(=O)=O	O=Cc1ccc(S(=O)(=O)Cl)cc1	CC1(C)Cc2cc(B3OC(C)(C)C(C)(C)O3)ccc2O1	31	271	11	No
	[3H]COC[C@H](C)N1C[C@H](C)[C@H](CNC)Oc2cc(Br)ccc2S1(=O)=O	O=Cc1ccc(S(=O)(=O)Cl)cc1	O=C(O)CCc1cccc(B(O)O)c1	31	271	195	No
	[3H]COC[C@H](C)N1C[C@H](C)[C@H](CNC)Oc2cc(Br)ccc2S1(=O)=O	Cc1ccccc1S(=O)(=O)Cl	CCNC(=O)c1cccc(B(O)O)c1	31	277	174	No
	[3H]COC[C@H](C)N1C[C@H](C)[C@H](CNC)Oc2cc(Br)ccc2S1(=O)=O	CCn1cc(S(=O)(=O)Cl)cn1	Cc1cccc(B(O)O)c1C	31	280	41	No
	[3H]COC[C@H](C)N1C[C@H](C)[C@H](CNC)Oc2cc(Br)ccc2S1(=O)=O	Cc1cnc(N)c(S(=O)(=O)Cl)c1	CC(C)c1nn(C)cc1B1OC(C)(C)C(C)(C)O1	31	292	24	Yes
	[3H]COC[C@H](C)N1C[C@H](C)[C@H](CNC)Oc2cc(Br)ccc2S1(=O)=O	Cn1cnc(C=O)c1	CC1(C)OB(c2ccc3ccc(=O)[nH]c3c2)OC1(C)C	31	152	21	Yes
	[3H]COC[C@H](C)N1C[C@H](C)[C@H](CNC)Oc2cc(Br)ccc2S1(=O)=O	Cc1[nH]nc(Cl)c1C=O	CC1(C)OB(c2ccc3ccc(=O)[nH]c3c2)OC1(C)C	31	153	21	Yes
	[3H]COC[C@H](C)N1C[C@H](C)[C@H](CNC)Oc2cc(Br)ccc2S1(=O)=O	O=Cc1cc(O)c2ccsc2c1	Cc1cc2cc(B3OC(C)(C)C(C)(C)O3)ccc2[nH]1	31	180	12	No
	[3H]COC[C@H](C)N1C[C@H](C)[C@H](CNC)Oc2cc(Br)ccc2S1(=O)=O	Cc1cccc(-c2[nH]ncc2C=O)c1	OB(O)c1ccc(F)c(Cl)c1	31	199	52	No
	[3H]COC[C@H](C)N1C[C@H](C)[C@H](CNC)Oc2cc(Br)ccc2S1(=O)=O	CCCn1cc(C=O)c(C2CC2)n1	COc1ccc(C)cc1B(O)O	31	200	87	No
	[3H]COC[C@H](C)N1C[C@H](C)[C@H](CNC)Oc2cc(Br)ccc2S1(=O)=O	Cc1cc(C(=O)O)c2c(C)n[nH]c2n1	O=C(O)c1cc(Cl)cc(B(O)O)c1	31	80	128	No
	[3H]COC[C@H](C)N1C[C@H](C)[C@H](CNC)Oc2cc(Br)ccc2S1(=O)=O	C=C(C)CC(C)C(=O)O	Cn1c(=O)[nH]c2ccc(B3OC(C)(C)C(C)(C)O3)cc21	31	137	37	No
	[3H]COC[C@H](C)N1C[C@H](C)[C@H](CNC)Oc2cc(Br)ccc2S1(=O)=O	C=C(C)CC(C)C(=O)O	OB(O)c1ccc2c(c1)CCCO2	31	137	68	No
	[3H]COC[C@H](C)N1C[C@H](C)[C@H](CNC)Oc2cc(Br)ccc2S1(=O)=O	C=C(C)CC(C)C(=O)O	Nc1cc(B(O)O)ccc1Cl	31	137	80	No
	[3H]COC[C@H](C)N1C[C@H](C)[C@H](CNC)Oc2cc(Br)ccc2S1(=O)=O	C=C(C)CC(C)C(=O)O	CCN(CC)c1ncc(B(O)O)cn1	31	137	81	No
	[3H]COC[C@H](C)N1C[C@H](C)[C@H](CNC)Oc2cc(Br)ccc2S1(=O)=O	Nc1ncc(S(=O)(=O)Cl)cn1	missing	31	273	206	No
	[3H]COC[C@@H](C)N1C[C@H](C)[C@H](CNC)Oc2cc(Br)ccc2S1(=O)=O	O=c1ccc2ccc(S(=O)(=O)Cl)cc2[nH]1	O=C(O)c1ccc(B(O)O)cc1Cl	32	259	181	No
	[3H]COC[C@@H](C)N1C[C@H](C)[C@H](CNC)Oc2cc(Br)ccc2S1(=O)=O	O=C(O)c1ccc(S(=O)(=O)Cl)c([N+](=O)[O-])c1	Cc1c(Cl)cccc1B(O)O	32	268	62	No
	[3H]COC[C@@H](C)N1C[C@H](C)[C@H](CNC)Oc2cc(Br)ccc2S1(=O)=O	O=C(O)c1ccc(S(=O)(=O)Cl)c([N+](=O)[O-])c1	COc1ccc(C)cc1B(O)O	32	268	87	No
	[3H]COC[C@@H](C)N1C[C@H](C)[C@H](CNC)Oc2cc(Br)ccc2S1(=O)=O	O=C(O)c1ccc(S(=O)(=O)Cl)c([N+](=O)[O-])c1	CCOC(=O)c1ccc(B(O)O)cc1F	32	268	199	No
	[3H]COC[C@@H](C)N1C[C@H](C)[C@H](CNC)Oc2cc(Br)ccc2S1(=O)=O	O=Cc1ccc(S(=O)(=O)Cl)cc1	COc1ccc(B(O)O)cc1C(=O)O	32	271	97	No
	[3H]COC[C@@H](C)N1C[C@H](C)[C@H](CNC)Oc2cc(Br)ccc2S1(=O)=O	Cc1ccccc1S(=O)(=O)Cl	OCc1ccc(B(O)O)cc1	32	277	89	No
	[3H]COC[C@@H](C)N1C[C@H](C)[C@H](CNC)Oc2cc(Br)ccc2S1(=O)=O	Cc1ccccc1S(=O)(=O)Cl	CCN(CC)Cc1ccc(B(O)O)cc1	32	277	171	No
	[3H]COC[C@@H](C)N1C[C@H](C)[C@H](CNC)Oc2cc(Br)ccc2S1(=O)=O	O=Cc1cc(CO)ccc1O	OB(O)c1ccc2c(c1)CCCO2	32	148	68	No
	[3H]COC[C@@H](C)N1C[C@H](C)[C@H](CNC)Oc2cc(Br)ccc2S1(=O)=O	Cn1cnc(C=O)c1	CC1(C)OB(c2ccc3ccc(=O)[nH]c3c2)OC1(C)C	32	152	21	Yes
	[3H]COC[C@@H](C)N1C[C@H](C)[C@H](CNC)Oc2cc(Br)ccc2S1(=O)=O	Cc1ccc2cc(C=O)ccc2n1	CC1(C)OB(c2ccc(S(C)(=O)=O)cc2)OC1(C)C	32	191	2	No
	[3H]COC[C@@H](C)N1C[C@H](C)[C@H](CNC)Oc2cc(Br)ccc2S1(=O)=O	Cc1ccncc1CCC=O	O=C(O)c1cc(Cl)cc(B(O)O)c1	32	203	128	No
	[3H]COC[C@@H](C)N1C[C@H](C)[C@H](CNC)Oc2cc(Br)ccc2S1(=O)=O	O=CC1CC1	CC1(C)Cc2cc(B3OC(C)(C)C(C)(C)O3)ccc2O1	32	238	11	No
	[3H]COC[C@@H](C)N1C[C@H](C)[C@H](CNC)Oc2cc(Br)ccc2S1(=O)=O	O=CC1CC1	COC(=O)c1cc(B(O)O)ccc1Cl	32	238	141	No
	[3H]COC[C@@H](C)N1C[C@H](C)[C@H](CNC)Oc2cc(Br)ccc2S1(=O)=O	O=CC1CCCCCC1	OB(O)c1ccc2c(c1)CCCO2	32	240	68	No
	[3H]COC[C@@H](C)N1C[C@H](C)[C@H](CNC)Oc2cc(Br)ccc2S1(=O)=O	Cc1cc(C(=O)O)c(C)n1C1CC1	OB(O)c1ccc2c(c1)CCCO2	32	26	68	No
	[3H]COC[C@@H](C)N1C[C@H](C)[C@H](CNC)Oc2cc(Br)ccc2S1(=O)=O	Cc1cccc2nc(C(=O)O)cn12	OB(O)c1ccc2c(c1)CCCO2	32	52	68	No
	[3H]COC[C@@H](C)N1C[C@H](C)[C@H](CNC)Oc2cc(Br)ccc2S1(=O)=O	O=C(O)c1nc2n(n1)CCCN2	CC1(C)Cc2cc(B3OC(C)(C)C(C)(C)O3)ccc2O1	32	94	11	No
	[3H]COC[C@@H](C)N1C[C@H](C)[C@H](CNC)Oc2cc(Br)ccc2S1(=O)=O	C=C(C)CC(C)C(=O)O	CC1(C)OB(c2cnn(-c3ccncc3)c2)OC1(C)C	32	137	48	No
	[3H]COC[C@@H](C)N1C[C@H](C)[C@H](CNC)Oc2cc(Br)ccc2S1(=O)=O	C=C(C)CC(C)C(=O)O	OCc1ccc(B(O)O)cc1	32	137	89	No
	[3H]COC[C@@H](C)N1C[C@H](C)[C@H](CNC)Oc2cc(Br)ccc2S1(=O)=O	C=C(C)CC(C)C(=O)O	O=C(O)c1cc(Cl)cc(B(O)O)c1	32	137	128	No
	[3H]COC[C@@H](C)N1C[C@H](C)[C@H](CNC)Oc2cc(Br)ccc2S1(=O)=O	C=C(C)CC(C)C(=O)O	O=C(O)c1ccc(B(O)O)cc1Cl	32	137	181	No
	[3H]COC[C@@H](C)N1C[C@H](C)[C@H](CNC)Oc2cc(Br)ccc2S1(=O)=O	C=C(C)CC(C)C(=O)O	O=C(O)CCc1cccc(B(O)O)c1	32	137	195	No
	[3H]COC[C@H](C)N1C[C@@H](C)[C@@H](CNC)Oc2cc(Br)ccc2S1(=O)=O	Cc1ccccc1S(=O)(=O)Cl	COc1ccc(B(O)O)cc1C(=O)O	33	277	97	No
	[3H]COC[C@H](C)N1C[C@@H](C)[C@@H](CNC)Oc2cc(Br)ccc2S1(=O)=O	Cc1ccccc1S(=O)(=O)Cl	CCNC(=O)c1cccc(B(O)O)c1	33	277	174	No
	[3H]COC[C@H](C)N1C[C@@H](C)[C@@H](CNC)Oc2cc(Br)ccc2S1(=O)=O	CCn1cc(S(=O)(=O)Cl)cn1	O=C(O)c1cc(Cl)cc(B(O)O)c1	33	280	128	No
	[3H]COC[C@H](C)N1C[C@@H](C)[C@@H](CNC)Oc2cc(Br)ccc2S1(=O)=O	N#Cc1ncccc1S(=O)(=O)Cl	O=C(O)c1cc(Cl)cc(B(O)O)c1	33	282	128	No
	[3H]COC[C@H](C)N1C[C@@H](C)[C@@H](CNC)Oc2cc(Br)ccc2S1(=O)=O	Cn1cnc(C=O)c1	CC1(C)OB(c2ccc3ccc(=O)[nH]c3c2)OC1(C)C	33	152	21	Yes
	[3H]COC[C@H](C)N1C[C@@H](C)[C@@H](CNC)Oc2cc(Br)ccc2S1(=O)=O	Cc1[nH]nc(Cl)c1C=O	CC1(C)OB(c2ccc3ccc(=O)[nH]c3c2)OC1(C)C	33	153	21	Yes
	[3H]COC[C@H](C)N1C[C@@H](C)[C@@H](CNC)Oc2cc(Br)ccc2S1(=O)=O	O=Cc1cccc(Cc2c[nH]cn2)c1	Cc1ccc(C(=O)O)cc1B1OC(C)(C)C(C)(C)O1	33	160	3	No
	[3H]COC[C@H](C)N1C[C@@H](C)[C@@H](CNC)Oc2cc(Br)ccc2S1(=O)=O	Cc1cc(C=O)cnc1-n1cccn1	NS(=O)(=O)c1ccc(B(O)O)cc1	33	183	205	No
	[3H]COC[C@H](C)N1C[C@@H](C)[C@@H](CNC)Oc2cc(Br)ccc2S1(=O)=O	C#Cc1cccc(C=O)c1	CC(C)(C)n1cc(B2OC(C)(C)C(C)(C)O2)cn1	33	216	40	No
	[3H]COC[C@H](C)N1C[C@@H](C)[C@@H](CNC)Oc2cc(Br)ccc2S1(=O)=O	CCn1nc(C)c(C(=O)O)n1	O=C(O)c1cc(Cl)cc(B(O)O)c1	33	11	128	No
	[3H]COC[C@H](C)N1C[C@@H](C)[C@@H](CNC)Oc2cc(Br)ccc2S1(=O)=O	O=C(O)Cc1n[nH]c2c1CCCC2	O=C(O)c1cc(Cl)cc(B(O)O)c1	33	74	128	No
	[3H]COC[C@H](C)N1C[C@@H](C)[C@@H](CNC)Oc2cc(Br)ccc2S1(=O)=O	O=C(O)C#Cc1ccc2c(c1)OCO2	O=C(O)c1cc(Cl)cc(B(O)O)c1	33	76	128	No
	[3H]COC[C@H](C)N1C[C@@H](C)[C@@H](CNC)Oc2cc(Br)ccc2S1(=O)=O	C=C(C)CC(C)C(=O)O	O=C(O)c1cc(Cl)cc(B(O)O)c1	33	137	128	No
	[3H]COC[C@@H](C)N1C[C@@H](C)[C@@H](CNC)Oc2cc(Br)ccc2S1(=O)=O	COc1cncc(CCC=O)c1	O=C(O)c1cc(Cl)cc(B(O)O)c1	34	144	128	No
	[3H]COC[C@@H](C)N1C[C@@H](C)[C@@H](CNC)Oc2cc(Br)ccc2S1(=O)=O	Cn1cnc(C=O)c1	CC1(C)OB(c2ccc3ccc(=O)[nH]c3c2)OC1(C)C	34	152	21	Yes
	[3H]COC[C@@H](C)N1C[C@@H](C)[C@@H](CNC)Oc2cc(Br)ccc2S1(=O)=O	N#Cc1nc(C(=O)O)ccc1Cl	O=C(O)c1cc(Cl)cc(B(O)O)c1	34	57	128	No
	[3H]COC[C@@H](C)N1C[C@H](C)[C@@H](CNC)Oc2cc(Br)ccc2S1(=O)=O	CCn1cc(S(=O)(=O)Cl)cn1	Nc1cc(B(O)O)ccc1Cl	35	280	80	No
	[3H]COC[C@@H](C)N1C[C@H](C)[C@@H](CNC)Oc2cc(Br)ccc2S1(=O)=O	CCn1cc(S(=O)(=O)Cl)cn1	OCc1ccccc1B(O)O	35	280	117	No
	[3H]COC[C@@H](C)N1C[C@H](C)[C@@H](CNC)Oc2cc(Br)ccc2S1(=O)=O	CCn1cc(S(=O)(=O)Cl)cn1	O=C(O)c1cc(Cl)cc(B(O)O)c1	35	280	128	No
	[3H]COC[C@@H](C)N1C[C@H](C)[C@@H](CNC)Oc2cc(Br)ccc2S1(=O)=O	Cn1cnc(C=O)c1	CC1(C)OB(c2ccc3ccc(=O)[nH]c3c2)OC1(C)C	35	152	21	Yes
	[3H]COC[C@@H](C)N1C[C@H](C)[C@@H](CNC)Oc2cc(Br)ccc2S1(=O)=O	Cc1cc(C=O)cnc1-n1cccn1	OB(O)c1ccc2c(c1)CCCO2	35	183	68	No
	[3H]COC[C@@H](C)N1C[C@H](C)[C@@H](CNC)Oc2cc(Br)ccc2S1(=O)=O	CNC(=O)c1ccc(C=O)cc1	O=C(O)c1cc(Cl)cc(B(O)O)c1	35	201	128	No
	[3H]COC[C@@H](C)N1C[C@H](C)[C@@H](CNC)Oc2cc(Br)ccc2S1(=O)=O	O=CCOCc1ccccc1	O=C(O)c1cc(Cl)cc(B(O)O)c1	35	226	128	No
	[3H]COC[C@@H](C)N1C[C@H](C)[C@@H](CNC)Oc2cc(Br)ccc2S1(=O)=O	O=Cc1ccc(-c2nn[nH]n2)cc1	OB(O)c1ccc2c(c1)CCCO2	35	236	68	No
	[3H]COC[C@@H](C)N1C[C@H](C)[C@@H](CNC)Oc2cc(Br)ccc2S1(=O)=O	Cc1nc(C)n(CCCC(=O)O)n1	O=C(O)c1cc(Cl)cc(B(O)O)c1	35	46	128	No
	[3H]COC[C@@H](C)N1C[C@H](C)[C@@H](CNC)Oc2cc(Br)ccc2S1(=O)=O	CCC(O)Cn1cc(C(=O)O)nn1	O=C(O)c1cc(Cl)cc(B(O)O)c1	35	55	128	No
	[3H]COC[C@@H](C)N1C[C@H](C)[C@@H](CNC)Oc2cc(Br)ccc2S1(=O)=O	C=C(C)CC(C)C(=O)O	COc1cc(CO)ccc1B1OC(C)(C)C(C)(C)O1	35	137	26	No
	[3H]COC[C@@H](C)N1C[C@H](C)[C@@H](CNC)Oc2cc(Br)ccc2S1(=O)=O	C=C(C)CC(C)C(=O)O	CC(O)c1ccc(B(O)O)cc1	35	137	78	No
	[3H]COC[C@@H](C)N1C[C@@H](C)[C@H](CNC)Oc2cc(Br)ccc2S1(=O)=O	Nc1ncc(S(=O)(=O)Cl)cn1	OB(O)c1ccc2cc[nH]c2c1	36	273	118	No
	[3H]COC[C@@H](C)N1C[C@@H](C)[C@H](CNC)Oc2cc(Br)ccc2S1(=O)=O	Cc1ccccc1S(=O)(=O)Cl	OCc1ccc(B(O)O)cc1	36	277	89	No
	[3H]COC[C@@H](C)N1C[C@@H](C)[C@H](CNC)Oc2cc(Br)ccc2S1(=O)=O	CCn1cc(S(=O)(=O)Cl)cn1	CC(C)c1nn(C)cc1B1OC(C)(C)C(C)(C)O1	36	280	24	No
	[3H]COC[C@@H](C)N1C[C@@H](C)[C@H](CNC)Oc2cc(Br)ccc2S1(=O)=O	CCn1ncc(S(=O)(=O)Cl)c1C	Cc1cc2cc(B3OC(C)(C)C(C)(C)O3)ccc2[nH]1	36	295	12	No
	[3H]COC[C@@H](C)N1C[C@@H](C)[C@H](CNC)Oc2cc(Br)ccc2S1(=O)=O	Cn1cnc(C=O)c1	CC1(C)OB(c2ccc3ccc(=O)[nH]c3c2)OC1(C)C	36	152	21	Yes
	[3H]COC[C@@H](C)N1C[C@@H](C)[C@H](CNC)Oc2cc(Br)ccc2S1(=O)=O	Cc1[nH]nc(Cl)c1C=O	CC1(C)OB(c2ccc3ccc(=O)[nH]c3c2)OC1(C)C	36	153	21	Yes
	[3H]COC[C@@H](C)N1C[C@@H](C)[C@H](CNC)Oc2cc(Br)ccc2S1(=O)=O	O=Cc1ccccc1-n1cccn1	CN(C)Cc1cc(B(O)O)ccc1F	36	197	45	No
	[3H]COC[C@@H](C)N1C[C@@H](C)[C@H](CNC)Oc2cc(Br)ccc2S1(=O)=O	O=C(O)c1coc(-c2ccccn2)n1	O=C(O)c1cc(Cl)cc(B(O)O)c1	36	6	128	No
	[3H]COC[C@@H](C)N1C[C@@H](C)[C@H](CNC)Oc2cc(Br)ccc2S1(=O)=O	N#Cc1nc(C(=O)O)ccc1Cl	O=C(O)c1cc(Cl)cc(B(O)O)c1	36	57	128	No
	[3H]COC[C@@H](C)N1C[C@@H](C)[C@H](CNC)Oc2cc(Br)ccc2S1(=O)=O	O=C(O)CCn1ccc2ccccc21	O=C(O)c1cc(Cl)cc(B(O)O)c1	36	88	128	No
	[3H]COC[C@@H](C)N1C[C@@H](C)[C@H](CNC)Oc2cc(Br)ccc2S1(=O)=O	C=C(C)CC(C)C(=O)O	CC(C)(C)n1cc(B2OC(C)(C)C(C)(C)O2)cn1	36	137	40	No
	[3H]COC[C@@H](C)N1C[C@@H](C)[C@H](CNC)Oc2cc(Br)ccc2S1(=O)=O	C=C(C)CC(C)C(=O)O	CCn1ccc(B2OC(C)(C)C(C)(C)O2)n1	36	137	84	No
	[3H]COC[C@@H](C)N1C[C@@H](C)[C@H](CNC)Oc2cc(Br)ccc2S1(=O)=O	C=C(C)CC(C)C(=O)O	COc1cc(F)cc(B(O)O)c1	36	137	170	No
	[3H]COC[C@H](C)N1C[C@H](C)[C@@H](CNC)Oc2cc(Br)ccc2S1(=O)=O	NS(=O)(=O)c1ccc(S(=O)(=O)Cl)cc1	CCCNC(=O)c1cccc(B(O)O)c1	37	289	197	No
	[3H]COC[C@H](C)N1C[C@H](C)[C@@H](CNC)Oc2cc(Br)ccc2S1(=O)=O	O=Cc1ccccc1-n1cccn1	O=C(O)c1cc(Cl)cc(B(O)O)c1	37	197	128	No
	[3H]COC[C@H](C)N1C[C@H](C)[C@@H](CNC)Oc2cc(Br)ccc2S1(=O)=O	O=Cc1ccc2c(n1)NC(=O)CO2	OB(O)c1ccc2c(c1)CCC2	37	245	50	No
	[3H]COC[C@H](C)N1C[C@H](C)[C@@H](CNC)Oc2cc(Br)ccc2S1(=O)=O	O=C(O)CCC1CCc2ccccc21	O=C(O)c1cc(Cl)cc(B(O)O)c1	37	12	128	No
	[3H]COC[C@H](C)N1C[C@H](C)[C@@H](CNC)Oc2cc(Br)ccc2S1(=O)=O	C#CCOc1ccc(C(=O)O)cc1	O=C(O)c1cc(Cl)cc(B(O)O)c1	37	40	128	No
	[3H]COC[C@H](C)N1C[C@H](C)[C@@H](CNC)Oc2cc(Br)ccc2S1(=O)=O	CCC(O)Cn1cc(C(=O)O)nn1	COc1ccc(C)cc1B(O)O	37	55	87	No
	[3H]COC[C@H](C)N1C[C@H](C)[C@@H](CNC)Oc2cc(Br)ccc2S1(=O)=O	C=C(C)CC(C)C(=O)O	OB(O)c1cncnc1	37	137	76	No
	[3H]COC[C@H](C)N1C[C@H](C)[C@@H](CNC)Oc2cc(Br)ccc2S1(=O)=O	C=C(C)CC(C)C(=O)O	O=C(O)c1cc(Cl)cc(B(O)O)c1	37	137	128	No
	[3H]COC[C@H](C)N1C[C@H](C)[C@@H](CNC)Oc2cc(Br)ccc2S1(=O)=O	C=C(C)CC(C)C(=O)O	CS(=O)(=O)c1ccc(B(O)O)cc1	37	137	138	No
	[3H]COCC[C@H]1NCc2cc(C(=O)O)nc(-c3ccc(Br)cc3)c21	O=c1ccc2ccc(S(=O)(=O)Cl)cc2[nH]1	CC(C)(C)n1cc(B2OC(C)(C)C(C)(C)O2)cn1	38	259	40	No
	[3H]COCC[C@H]1NCc2cc(C(=O)O)nc(-c3ccc(Br)cc3)c21	CCn1cc(S(=O)(=O)Cl)cn1	[2H]c1c([2H])c([2H])c(B(O)O)c([2H])c1[2H]	38	280	191	No
	[3H]COCC[C@H]1NCc2cc(C(=O)O)nc(-c3ccc(Br)cc3)c21	Cc1[nH]nc(Cl)c1C=O	CC1(C)OB(c2ccc3ccc(=O)[nH]c3c2)OC1(C)C	38	153	21	Yes
	[3H]COCC[C@H]1NCc2cc(C(=O)O)nc(-c3ccc(Br)cc3)c21	C=C(C)CC(C)C(=O)O	COC(=O)c1cc(B2OC(C)(C)C(C)(C)O2)ccc1C	38	137	1	No
	[3H]COCC[C@H]1NCc2cc(C(=O)O)nc(-c3ccc(Br)cc3)c21	C=C(C)CC(C)C(=O)O	CC1(C)OB(C2=CCNCC2)OC1(C)C	38	137	72	No
	[3H]COCC[C@H]1NCc2cc(C(=O)O)nc(-c3ccc(Br)cc3)c21	C=C(C)CC(C)C(=O)O	COC(=O)Cc1ccc(B(O)O)cc1	38	137	203	No
	[3H]COCC[C@@H]1NCc2cc(C(=O)O)nc(-c3cccc(Br)c3)c21	O=c1ccc2ccc(S(=O)(=O)Cl)cc2[nH]1	CC(C)(C)n1cc(B2OC(C)(C)C(C)(C)O2)cn1	39	259	40	No
	[3H]COCC[C@@H]1NCc2cc(C(=O)O)nc(-c3cccc(Br)c3)c21	Cc1ccccc1S(=O)(=O)Cl	CC(C)(C)n1cc(B2OC(C)(C)C(C)(C)O2)cn1	39	277	40	No
	[3H]COCC[C@@H]1NCc2cc(C(=O)O)nc(-c3cccc(Br)c3)c21	CCn1cc(S(=O)(=O)Cl)cn1	CC(C)(C)n1cc(B2OC(C)(C)C(C)(C)O2)cn1	39	280	40	No
	[3H]COCC[C@@H]1NCc2cc(C(=O)O)nc(-c3cccc(Br)c3)c21	Cc1[nH]nc(Cl)c1C=O	CC1(C)OB(c2ccc3ccc(=O)[nH]c3c2)OC1(C)C	39	153	21	Yes
	[3H]COCC[C@@H]1NCc2cc(C(=O)O)nc(-c3cccc(Br)c3)c21	O=Cc1ccc(O)c(F)c1	O=C(O)c1cc(Cl)cc(B(O)O)c1	39	182	128	No
	[3H]COCC[C@@H]1NCc2cc(C(=O)O)nc(-c3cccc(Br)c3)c21	CCOc1cc(C=O)ccc1OC	OB(O)c1ccc2c(c1)CCC2	39	207	50	No
	[3H]COCC[C@@H]1NCc2cc(C(=O)O)nc(-c3cccc(Br)c3)c21	CCn1nc(C)c(C(=O)O)n1	O=C(O)c1cc(Cl)cc(B(O)O)c1	39	11	128	No
	[3H]CNC(=O)c1cc2c(c(-c3ccc(Br)cc3)n1)[C@@H](CCO)NC2	CCn1cc(S(=O)(=O)Cl)cn1	CC1(C)Cc2cc(B3OC(C)(C)C(C)(C)O3)ccc2O1	40	280	11	No
	[3H]CNC(=O)c1cc2c(c(-c3ccc(Br)cc3)n1)[C@@H](CCO)NC2	CC(C)(C)OC(=O)N1CC(C=O)C1	OB(O)c1ccc(C(F)(F)F)c(F)c1	40	143	155	No
	[3H]CNC(=O)c1cc2c(c(-c3ccc(Br)cc3)n1)[C@@H](CCO)NC2	Cn1cnc(C=O)c1	CC1(C)OB(c2ccc3ccc(=O)[nH]c3c2)OC1(C)C	40	152	21	Yes
	[3H]CNC(=O)c1cc2c(c(-c3ccc(Br)cc3)n1)[C@@H](CCO)NC2	Cc1[nH]nc(Cl)c1C=O	CC1(C)OB(c2ccc3ccc(=O)[nH]c3c2)OC1(C)C	40	153	21	Yes
	[3H]CNC(=O)c1cc2c(c(-c3ccc(Br)cc3)n1)[C@@H](CCO)NC2	C=C(C)CC(C)C(=O)O	COC(=O)c1ccc(B2OC(C)(C)C(C)(C)O2)o1	40	137	17	No
	[3H]CNC(=O)c1cc2c(c(-c3ccc(Br)cc3)n1)[C@@H](CCO)NC2	C=C(C)CC(C)C(=O)O	O=C(O)c1ccc(B(O)O)c(F)c1	40	137	108	No
	[3H]CNC(=O)c1cc2c(c(-c3cccc(Br)c3)n1)[C@H](CCO)NC2	O=C(O)c1ccc(S(=O)(=O)Cl)c([N+](=O)[O-])c1	Cc1cc2cc(B3OC(C)(C)C(C)(C)O3)ccc2[nH]1	41	268	12	No
	[3H]CNC(=O)c1cc2c(c(-c3cccc(Br)c3)n1)[C@H](CCO)NC2	O=Cc1ccc(S(=O)(=O)Cl)cc1	O=C(O)c1cccc(B(O)O)c1	41	271	137	No
	[3H]CNC(=O)c1cc2c(c(-c3cccc(Br)c3)n1)[C@H](CCO)NC2	Cn1cnc(C=O)c1	CC1(C)OB(c2ccc3ccc(=O)[nH]c3c2)OC1(C)C	41	152	21	Yes
	[3H]CNC(=O)c1cc2c(c(-c3cccc(Br)c3)n1)[C@H](CCO)NC2	Cc1[nH]nc(Cl)c1C=O	CC1(C)OB(c2ccc3ccc(=O)[nH]c3c2)OC1(C)C	41	153	21	Yes
	[3H]CNC(=O)c1cc2c(c(-c3cccc(Br)c3)n1)[C@H](CCO)NC2	O=C(O)c1coc2c1C(=O)CCC2	O=C(O)c1cc(Cl)cc(B(O)O)c1	41	91	128	No
	[3H]CNC(=O)c1cc2c(c(-c3cccc(Br)c3)n1)[C@H](CCO)NC2	C=C(C)CC(C)C(=O)O	Cc1ccc(C(=O)O)cc1B1OC(C)(C)C(C)(C)O1	41	137	3	No
	[3H]CNC(=O)c1cc2c(c(-c3cccc(Br)c3)n1)[C@H](CCO)NC2	C=C(C)CC(C)C(=O)O	OB(O)c1ccc2cc[nH]c2c1	41	137	118	No
	[3H]CC(=O)N1C[C@H](c2ccc(I)cc2)C2(CNC2)C1	O=Cc1ccc(S(=O)(=O)Cl)cc1	CC1(C)OB(c2cnc(N)nc2)OC1(C)C	42	271	36	No
	[3H]CC(=O)N1C[C@H](c2ccc(I)cc2)C2(CNC2)C1	COc1ccccc1S(=O)(=O)Cl	CCOc1ccccc1B(O)O	42	279	136	No
	[3H]CC(=O)N1C[C@H](c2ccc(I)cc2)C2(CNC2)C1	Cc1cnc(N)c(S(=O)(=O)Cl)c1	OB(O)c1ccc(Cl)cc1	42	292	4	Yes
	[3H]CC(=O)N1C[C@H](c2ccc(I)cc2)C2(CNC2)C1	Cc1cnc(N)c(S(=O)(=O)Cl)c1	CN(C)CCc1ccc(B(O)O)cc1	42	292	7	Yes
	[3H]CC(=O)N1C[C@H](c2ccc(I)cc2)C2(CNC2)C1	Cc1cnc(N)c(S(=O)(=O)Cl)c1	CC1(C)Cc2cc(B3OC(C)(C)C(C)(C)O3)ccc2O1	42	292	11	Yes
	[3H]CC(=O)N1C[C@H](c2ccc(I)cc2)C2(CNC2)C1	Cc1cnc(N)c(S(=O)(=O)Cl)c1	Cc1nc2ccc(B3OC(C)(C)C(C)(C)O3)cc2o1	42	292	14	Yes
	[3H]CC(=O)N1C[C@H](c2ccc(I)cc2)C2(CNC2)C1	Cc1cnc(N)c(S(=O)(=O)Cl)c1	CC1(C)OB(c2ccc3ccc(=O)[nH]c3c2)OC1(C)C	42	292	21	Yes
	[3H]CC(=O)N1C[C@H](c2ccc(I)cc2)C2(CNC2)C1	Cc1cnc(N)c(S(=O)(=O)Cl)c1	CC1(C)OB(c2cnc(N)nc2)OC1(C)C	42	292	36	Yes
	[3H]CC(=O)N1C[C@H](c2ccc(I)cc2)C2(CNC2)C1	Cc1cnc(N)c(S(=O)(=O)Cl)c1	Cn1c(=O)[nH]c2ccc(B3OC(C)(C)C(C)(C)O3)cc21	42	292	37	Yes
	[3H]CC(=O)N1C[C@H](c2ccc(I)cc2)C2(CNC2)C1	Cc1cnc(N)c(S(=O)(=O)Cl)c1	COc1ncc(B2OC(C)(C)C(C)(C)O2)cn1	42	292	43	Yes
	[3H]CC(=O)N1C[C@H](c2ccc(I)cc2)C2(CNC2)C1	Cc1cnc(N)c(S(=O)(=O)Cl)c1	OB(O)c1ccc(F)c(Cl)c1	42	292	52	Yes
	[3H]CC(=O)N1C[C@H](c2ccc(I)cc2)C2(CNC2)C1	Cc1cnc(N)c(S(=O)(=O)Cl)c1	CC1(C)OB(C2=CCNCC2)OC1(C)C	42	292	72	Yes
	[3H]CC(=O)N1C[C@H](c2ccc(I)cc2)C2(CNC2)C1	Cc1cnc(N)c(S(=O)(=O)Cl)c1	OB(O)c1cncnc1	42	292	76	Yes
	[3H]CC(=O)N1C[C@H](c2ccc(I)cc2)C2(CNC2)C1	Cc1cnc(N)c(S(=O)(=O)Cl)c1	OB(O)c1ccc2ccc(O)cc2c1	42	292	82	Yes
	[3H]CC(=O)N1C[C@H](c2ccc(I)cc2)C2(CNC2)C1	Cc1cnc(N)c(S(=O)(=O)Cl)c1	COc1ccc(C)cc1B(O)O	42	292	87	Yes
	[3H]CC(=O)N1C[C@H](c2ccc(I)cc2)C2(CNC2)C1	Cc1cnc(N)c(S(=O)(=O)Cl)c1	CC(C)Oc1ccc(B(O)O)cc1F	42	292	92	Yes
	[3H]CC(=O)N1C[C@H](c2ccc(I)cc2)C2(CNC2)C1	Cc1cnc(N)c(S(=O)(=O)Cl)c1	O=C(NC1CC1)c1cccc(B(O)O)c1	42	292	126	Yes
	[3H]CC(=O)N1C[C@H](c2ccc(I)cc2)C2(CNC2)C1	Cc1cnc(N)c(S(=O)(=O)Cl)c1	CCOc1ncccc1B(O)O	42	292	127	Yes
	[3H]CC(=O)N1C[C@H](c2ccc(I)cc2)C2(CNC2)C1	Cc1cnc(N)c(S(=O)(=O)Cl)c1	N#Cc1ccc(B(O)O)cc1F	42	292	154	Yes
	[3H]CC(=O)N1C[C@H](c2ccc(I)cc2)C2(CNC2)C1	Cc1cnc(N)c(S(=O)(=O)Cl)c1	Cc1ccc(B(O)O)cc1	42	292	165	Yes
	[3H]CC(=O)N1C[C@H](c2ccc(I)cc2)C2(CNC2)C1	Cc1cnc(N)c(S(=O)(=O)Cl)c1	CCNC(=O)c1ccc(B(O)O)cc1	42	292	180	Yes
	[3H]CC(=O)N1C[C@H](c2ccc(I)cc2)C2(CNC2)C1	Cc1cnc(N)c(S(=O)(=O)Cl)c1	O=C(O)c1ccc(B(O)O)cc1F	42	292	183	Yes
	[3H]CC(=O)N1C[C@H](c2ccc(I)cc2)C2(CNC2)C1	Cc1cnc(N)c(S(=O)(=O)Cl)c1	COc1ccc(B(O)O)cc1Cl	42	292	186	Yes
	[3H]CC(=O)N1C[C@H](c2ccc(I)cc2)C2(CNC2)C1	Cn1cnc(C=O)c1	CC1(C)OB(c2ccc3ccc(=O)[nH]c3c2)OC1(C)C	42	152	21	Yes
	[3H]CC(=O)N1C[C@H](c2ccc(I)cc2)C2(CNC2)C1	O=C(O)c1coc2cccc(O)c12	CC1(C)OB(c2cnc(N)nc2)OC1(C)C	42	41	36	No
	[3H]CC(=O)N1C[C@H](c2ccc(I)cc2)C2(CNC2)C1	N#Cc1nc(C(=O)O)ccc1Cl	N#Cc1cc(B(O)O)ccc1Cl	42	57	121	No
	[3H]CC(=O)N1C[C@@H](c2ccc(I)cc2)C2(CNC2)C1	O=Cc1ccc(S(=O)(=O)Cl)cc1	OB(O)c1ccc2c(c1)CCCO2	43	271	68	No
	[3H]CC(=O)N1C[C@@H](c2ccc(I)cc2)C2(CNC2)C1	O=Cc1ccc(S(=O)(=O)Cl)cc1	OB(O)c1ccc(F)c(C(F)(F)F)c1	43	271	143	No
	[3H]CC(=O)N1C[C@@H](c2ccc(I)cc2)C2(CNC2)C1	Nc1ncc(S(=O)(=O)Cl)cn1	CCCc1ccc(B(O)O)cc1	43	273	95	No
	[3H]CC(=O)N1C[C@@H](c2ccc(I)cc2)C2(CNC2)C1	Cc1ccccc1S(=O)(=O)Cl	COC(=O)c1cc(B2OC(C)(C)C(C)(C)O2)ccc1C	43	277	1	No
	[3H]CC(=O)N1C[C@@H](c2ccc(I)cc2)C2(CNC2)C1	Cc1ccccc1S(=O)(=O)Cl	CC1(C)OB(c2ccc(C3(N)CCCC3)cc2)OC1(C)C	43	277	27	No
	[3H]CC(=O)N1C[C@@H](c2ccc(I)cc2)C2(CNC2)C1	Cc1ccccc1S(=O)(=O)Cl	COc1ncc(Cl)cc1B(O)O	43	277	57	No
	[3H]CC(=O)N1C[C@@H](c2ccc(I)cc2)C2(CNC2)C1	Cc1ccccc1S(=O)(=O)Cl	OCc1ccccc1B(O)O	43	277	117	No
	[3H]CC(=O)N1C[C@@H](c2ccc(I)cc2)C2(CNC2)C1	Cc1ccccc1S(=O)(=O)Cl	CCc1cccc(B(O)O)c1	43	277	125	No
	[3H]CC(=O)N1C[C@@H](c2ccc(I)cc2)C2(CNC2)C1	Cc1ccccc1S(=O)(=O)Cl	OB(O)c1cc(F)cc(Cl)c1	43	277	135	No
	[3H]CC(=O)N1C[C@@H](c2ccc(I)cc2)C2(CNC2)C1	Cc1ccccc1S(=O)(=O)Cl	COc1cc(F)cc(B(O)O)c1	43	277	170	No
	[3H]CC(=O)N1C[C@@H](c2ccc(I)cc2)C2(CNC2)C1	Cc1ccccc1S(=O)(=O)Cl	O=C(O)COc1cc(F)cc(B(O)O)c1	43	277	173	No
	[3H]CC(=O)N1C[C@@H](c2ccc(I)cc2)C2(CNC2)C1	Cc1ccccc1S(=O)(=O)Cl	COC(=O)c1cccc(B(O)O)c1F	43	277	189	No
	[3H]CC(=O)N1C[C@@H](c2ccc(I)cc2)C2(CNC2)C1	Cc1ccccc1S(=O)(=O)Cl	Cc1ccc(B(O)O)cc1Cl	43	277	200	No
	[3H]CC(=O)N1C[C@@H](c2ccc(I)cc2)C2(CNC2)C1	Cn1cnc(S(=O)(=O)Cl)c1	CC1(C)OB(c2cnc(N)nc2)OC1(C)C	43	283	36	No
	[3H]CC(=O)N1C[C@@H](c2ccc(I)cc2)C2(CNC2)C1	Cc1cnc(N)c(S(=O)(=O)Cl)c1	OB(O)c1ccc(Cl)cc1	43	292	4	Yes
	[3H]CC(=O)N1C[C@@H](c2ccc(I)cc2)C2(CNC2)C1	Cc1cnc(N)c(S(=O)(=O)Cl)c1	COC(=O)c1cc(B2OC(C)(C)C(C)(C)O2)ccc1O	43	292	10	Yes
	[3H]CC(=O)N1C[C@@H](c2ccc(I)cc2)C2(CNC2)C1	Cc1cnc(N)c(S(=O)(=O)Cl)c1	Cc1cc2cc(B3OC(C)(C)C(C)(C)O3)ccc2[nH]1	43	292	12	Yes
	[3H]CC(=O)N1C[C@@H](c2ccc(I)cc2)C2(CNC2)C1	Cc1cnc(N)c(S(=O)(=O)Cl)c1	CC(C)OCc1cccc(B(O)O)c1	43	292	16	Yes
	[3H]CC(=O)N1C[C@@H](c2ccc(I)cc2)C2(CNC2)C1	Cc1cnc(N)c(S(=O)(=O)Cl)c1	OB(O)c1cccc2c1OCCCO2	43	292	23	Yes
	[3H]CC(=O)N1C[C@@H](c2ccc(I)cc2)C2(CNC2)C1	Cc1cnc(N)c(S(=O)(=O)Cl)c1	COc1cc(CO)ccc1B1OC(C)(C)C(C)(C)O1	43	292	26	Yes
	[3H]CC(=O)N1C[C@@H](c2ccc(I)cc2)C2(CNC2)C1	Cc1cnc(N)c(S(=O)(=O)Cl)c1	OCc1cccc(B(O)O)c1	43	292	28	Yes
	[3H]CC(=O)N1C[C@@H](c2ccc(I)cc2)C2(CNC2)C1	Cc1cnc(N)c(S(=O)(=O)Cl)c1	CC1(C)OB(c2cnc(N)nc2)OC1(C)C	43	292	36	Yes
	[3H]CC(=O)N1C[C@@H](c2ccc(I)cc2)C2(CNC2)C1	Cc1cnc(N)c(S(=O)(=O)Cl)c1	OB(O)c1ccc2c(c1)CCCO2	43	292	68	Yes
	[3H]CC(=O)N1C[C@@H](c2ccc(I)cc2)C2(CNC2)C1	Cc1cnc(N)c(S(=O)(=O)Cl)c1	CC(C)(O)c1ccc(B2OC(C)(C)C(C)(C)O2)c(F)c1	43	292	77	Yes
	[3H]CC(=O)N1C[C@@H](c2ccc(I)cc2)C2(CNC2)C1	Cc1cnc(N)c(S(=O)(=O)Cl)c1	OB(O)c1cccc2ccccc12	43	292	85	Yes
	[3H]CC(=O)N1C[C@@H](c2ccc(I)cc2)C2(CNC2)C1	Cc1cnc(N)c(S(=O)(=O)Cl)c1	O=C(O)c1ccc(B(O)O)c(F)c1	43	292	108	Yes
	[3H]CC(=O)N1C[C@@H](c2ccc(I)cc2)C2(CNC2)C1	Cc1cnc(N)c(S(=O)(=O)Cl)c1	O=C(NC1CC1)c1cccc(B(O)O)c1	43	292	126	Yes
	[3H]CC(=O)N1C[C@@H](c2ccc(I)cc2)C2(CNC2)C1	Cc1cnc(N)c(S(=O)(=O)Cl)c1	COc1ccc(Cl)cc1B(O)O	43	292	132	Yes
	[3H]CC(=O)N1C[C@@H](c2ccc(I)cc2)C2(CNC2)C1	Cc1cnc(N)c(S(=O)(=O)Cl)c1	COc1cc(F)c(F)cc1B(O)O	43	292	133	Yes
	[3H]CC(=O)N1C[C@@H](c2ccc(I)cc2)C2(CNC2)C1	Cc1cnc(N)c(S(=O)(=O)Cl)c1	O=C(O)c1cccc(B(O)O)c1	43	292	137	Yes
	[3H]CC(=O)N1C[C@@H](c2ccc(I)cc2)C2(CNC2)C1	Cc1cnc(N)c(S(=O)(=O)Cl)c1	Cc1cc(Cl)ccc1B(O)O	43	292	144	Yes
	[3H]CC(=O)N1C[C@@H](c2ccc(I)cc2)C2(CNC2)C1	Cc1cnc(N)c(S(=O)(=O)Cl)c1	N#Cc1ccc(B(O)O)cc1F	43	292	154	Yes
	[3H]CC(=O)N1C[C@@H](c2ccc(I)cc2)C2(CNC2)C1	COc1cncc(CCC=O)c1	O=C(O)c1cccc(B(O)O)c1F	43	144	147	No
	[3H]CC(=O)N1C[C@@H](c2ccc(I)cc2)C2(CNC2)C1	Cn1cnc(C=O)c1	CC1(C)OB(c2ccc3ccc(=O)[nH]c3c2)OC1(C)C	43	152	21	Yes
	[3H]CC(=O)N1C[C@@H](c2ccc(I)cc2)C2(CNC2)C1	Cc1[nH]nc(Cl)c1C=O	CC1(C)OB(c2ccc3ccc(=O)[nH]c3c2)OC1(C)C	43	153	21	Yes
	[3H]CC(=O)N1C[C@@H](c2ccc(I)cc2)C2(CNC2)C1	N#CCOc1ccccc1C=O	CCOc1cc(F)ccc1B(O)O	43	176	112	No
	[3H]CC(=O)N1C[C@@H](c2ccc(I)cc2)C2(CNC2)C1	O=Cc1cnn(-c2ccccn2)c1	CC1(C)OB(c2cnc(N)nc2)OC1(C)C	43	202	36	No
	[3H]CC(=O)N1C[C@@H](c2ccc(I)cc2)C2(CNC2)C1	O=C(O)c1ccc(-n2ccnc2)nn1	COc1ccc(C(C)C)cc1B(O)O	43	16	116	No
	[3H]CC(=O)N1C[C@@H](c2ccc(I)cc2)C2(CNC2)C1	O=C(O)Cn1cc(C2CCC2)nn1	CC1(C)OB(c2cnc(N)nc2)OC1(C)C	43	36	36	No
	[3H]CC(=O)N1C[C@@H](c2ccc(I)cc2)C2(CNC2)C1	CCC(=O)NC1CCC(C(=O)O)C1	CC1(C)OB(c2cnc(N)nc2)OC1(C)C	43	44	36	No
	[3H]CC(=O)N1CC2(CNC[C@@H]2c2ccc(I)cc2)C1	Cc1ccccc1S(=O)(=O)Cl	CC1(C)OB(c2cccc(O)c2)OC1(C)C	44	277	29	No
	[3H]CC(=O)N1CC2(CNC[C@@H]2c2ccc(I)cc2)C1	Cc1ccccc1S(=O)(=O)Cl	CC1(C)OB(c2cnc(N)nc2)OC1(C)C	44	277	36	No
	[3H]CC(=O)N1CC2(CNC[C@@H]2c2ccc(I)cc2)C1	Cc1cnc(N)c(S(=O)(=O)Cl)c1	CC(C)(C)n1cc(B2OC(C)(C)C(C)(C)O2)cn1	44	292	40	Yes
	[3H]CC(=O)N1CC2(CNC[C@@H]2c2ccc(I)cc2)C1	Cc1cnc(N)c(S(=O)(=O)Cl)c1	CC1(C)OB(c2ccc3c(c2)CCOC3)OC1(C)C	44	292	66	Yes
	[3H]CC(=O)N1CC2(CNC[C@@H]2c2ccc(I)cc2)C1	Cc1cnc(N)c(S(=O)(=O)Cl)c1	CCCc1ccc(B(O)O)cc1	44	292	95	Yes
	[3H]CC(=O)N1CC2(CNC[C@@H]2c2ccc(I)cc2)C1	Cc1cnc(N)c(S(=O)(=O)Cl)c1	O=C(O)c1ccc(B(O)O)c(Cl)c1	44	292	109	Yes
	[3H]CC(=O)N1CC2(CNC[C@@H]2c2ccc(I)cc2)C1	Cc1cnc(N)c(S(=O)(=O)Cl)c1	OB(O)C=CC1CCCCC1	44	292	120	Yes
	[3H]CC(=O)N1CC2(CNC[C@@H]2c2ccc(I)cc2)C1	Cc1cnc(N)c(S(=O)(=O)Cl)c1	O=C(O)c1cccc(B(O)O)c1F	44	292	147	Yes
	[3H]CC(=O)N1CC2(CNC[C@@H]2c2ccc(I)cc2)C1	Cc1cnc(N)c(S(=O)(=O)Cl)c1	COC(=O)c1ccc(B(O)O)c(F)c1	44	292	156	Yes
	[3H]CC(=O)N1CC2(CNC[C@@H]2c2ccc(I)cc2)C1	Cc1cnc(N)c(S(=O)(=O)Cl)c1	CC(=O)Nc1cccc(B(O)O)c1	44	292	172	Yes
	[3H]CC(=O)N1CC2(CNC[C@@H]2c2ccc(I)cc2)C1	Cc1cnc(N)c(S(=O)(=O)Cl)c1	COc1cc(OC)cc(B(O)O)c1	44	292	177	Yes
	[3H]CC(=O)N1CC2(CNC[C@@H]2c2ccc(I)cc2)C1	Cc1cnc(N)c(S(=O)(=O)Cl)c1	O=C(O)c1ccc(B(O)O)cc1F	44	292	183	Yes
	[3H]CC(=O)N1CC2(CNC[C@@H]2c2ccc(I)cc2)C1	Cc1cnc(N)c(S(=O)(=O)Cl)c1	CCCOc1ccc(B(O)O)cc1Cl	44	292	188	Yes
	[3H]CC(=O)N1CC2(CNC[C@@H]2c2ccc(I)cc2)C1	Cc1cnc(N)c(S(=O)(=O)Cl)c1	OCc1ccc(Cl)c(B(O)O)c1	44	292	194	Yes
	[3H]CC(=O)N1CC2(CNC[C@@H]2c2ccc(I)cc2)C1	O=C(O)Cn1cc(C2CCC2)nn1	COc1ccc(C)cc1B(O)O	44	36	87	No
	[3H]CC(=O)N1CC2(CNC[C@@H]2c2ccc(I)cc2)C1	Cc1cnc(N)c(S(=O)(=O)Cl)c1	missing	44	292	207	Yes
	[3H]CC(=O)N1CC2(CNC[C@H]2c2ccc(I)cc2)C1	O=Cc1ccc(S(=O)(=O)Cl)cc1	COc1ccc(C(C)C)cc1B(O)O	45	271	116	No
	[3H]CC(=O)N1CC2(CNC[C@H]2c2ccc(I)cc2)C1	Cc1cnc(N)c(S(=O)(=O)Cl)c1	CC1(C)OB(c2cnc(N)nc2)OC1(C)C	45	292	36	Yes
	[3H]CC(=O)N1CC2(CNC[C@H]2c2ccc(I)cc2)C1	Cc1cnc(N)c(S(=O)(=O)Cl)c1	Cc1ccc(C(N)=O)cc1B1OC(C)(C)C(C)(C)O1	45	292	44	Yes
	[3H]CC(=O)N1CC2(CNC[C@H]2c2ccc(I)cc2)C1	Cc1cnc(N)c(S(=O)(=O)Cl)c1	CC1(C)OB(c2cc3ccccc3o2)OC1(C)C	45	292	54	Yes
	[3H]CC(=O)N1CC2(CNC[C@H]2c2ccc(I)cc2)C1	Cc1cnc(N)c(S(=O)(=O)Cl)c1	O=C(O)c1ccc(B(O)O)c(F)c1	45	292	108	Yes
	[3H]CC(=O)N1CC2(CNC[C@H]2c2ccc(I)cc2)C1	Cc1cnc(N)c(S(=O)(=O)Cl)c1	OCc1ccccc1B(O)O	45	292	117	Yes
	[3H]CC(=O)N1CC2(CNC[C@H]2c2ccc(I)cc2)C1	Cc1cnc(N)c(S(=O)(=O)Cl)c1	COc1c(C)cc(B(O)O)cc1C	45	292	123	Yes
	[3H]CC(=O)N1CC2(CNC[C@H]2c2ccc(I)cc2)C1	Cc1cnc(N)c(S(=O)(=O)Cl)c1	O=C(O)c1cccc(B(O)O)c1	45	292	137	Yes
	[3H]CC(=O)N1CC2(CNC[C@H]2c2ccc(I)cc2)C1	Cc1cnc(N)c(S(=O)(=O)Cl)c1	Cc1cc(Cl)ccc1B(O)O	45	292	144	Yes
	[3H]CC(=O)N1CC2(CNC[C@H]2c2ccc(I)cc2)C1	Cc1cnc(N)c(S(=O)(=O)Cl)c1	O=C(O)c1ccc(B(O)O)cc1F	45	292	183	Yes
	[3H]CC(=O)N1CC2(CNC[C@H]2c2ccc(I)cc2)C1	Cc1cnc(N)c(S(=O)(=O)Cl)c1	CC(C)NC(=O)c1cccc(B(O)O)c1	45	292	187	Yes
	[3H]CC(=O)N1CC2(CNC[C@H]2c2ccc(I)cc2)C1	Cn1cnc(C=O)c1	CC1(C)OB(c2ccc3ccc(=O)[nH]c3c2)OC1(C)C	45	152	21	Yes
	[3H]CC(=O)N1CC2(CNC[C@H]2c2ccc(I)cc2)C1	COc1nc2ccccc2cc1C=O	CC1(C)OB(c2cnc(N)nc2)OC1(C)C	45	192	36	No
	[3H]CC(=O)N1CC2(CNC[C@H]2c2ccc(I)cc2)C1	COc1nc(C)ccc1C=O	CC1(C)OB(c2cnc(N)nc2)OC1(C)C	45	237	36	No
	[3H]CC(=O)N1CC2(CNC[C@H]2c2ccc(I)cc2)C1	Cc1cc(C)cc(CC(=O)O)c1	O=C(O)c1cc(B(O)O)ccc1Cl	45	54	59	No
	[3H]CNC(=O)[C@@H]1C[C@H](Oc2ccc(I)cc2)CN1	Cc1cnc(N)c(S(=O)(=O)Cl)c1	COc1cccc(B(O)O)c1OC	46	292	5	Yes
	[3H]CNC(=O)[C@@H]1C[C@H](Oc2ccc(I)cc2)CN1	Cc1cnc(N)c(S(=O)(=O)Cl)c1	CC1(C)OB(c2cccc3c2CNC3=O)OC1(C)C	46	292	31	Yes
	[3H]CNC(=O)[C@@H]1C[C@H](Oc2ccc(I)cc2)CN1	Cc1cnc(N)c(S(=O)(=O)Cl)c1	CC1(C)OB(c2cccc(CN)c2)OC1(C)C	46	292	33	Yes
	[3H]CNC(=O)[C@@H]1C[C@H](Oc2ccc(I)cc2)CN1	Cc1cnc(N)c(S(=O)(=O)Cl)c1	CC1(C)OB(c2cnc(N)nc2)OC1(C)C	46	292	36	Yes
	[3H]CNC(=O)[C@@H]1C[C@H](Oc2ccc(I)cc2)CN1	Cc1cnc(N)c(S(=O)(=O)Cl)c1	CN(C)Cc1cc(B(O)O)ccc1F	46	292	45	Yes
	[3H]CNC(=O)[C@@H]1C[C@H](Oc2ccc(I)cc2)CN1	Cc1cnc(N)c(S(=O)(=O)Cl)c1	CC1(C)OB(c2cnn(-c3ccncc3)c2)OC1(C)C	46	292	48	Yes
	[3H]CNC(=O)[C@@H]1C[C@H](Oc2ccc(I)cc2)CN1	Cc1cnc(N)c(S(=O)(=O)Cl)c1	COc1ncc(Cl)cc1B(O)O	46	292	57	Yes
	[3H]CNC(=O)[C@@H]1C[C@H](Oc2ccc(I)cc2)CN1	Cc1cnc(N)c(S(=O)(=O)Cl)c1	NC(=O)c1ccc(B(O)O)cc1	46	292	58	Yes
	[3H]CNC(=O)[C@@H]1C[C@H](Oc2ccc(I)cc2)CN1	Cc1cnc(N)c(S(=O)(=O)Cl)c1	O=C(O)c1cc(B(O)O)ccc1Cl	46	292	59	Yes
	[3H]CNC(=O)[C@@H]1C[C@H](Oc2ccc(I)cc2)CN1	Cc1cnc(N)c(S(=O)(=O)Cl)c1	OB(O)c1cccc2c1OCC2	46	292	63	Yes
	[3H]CNC(=O)[C@@H]1C[C@H](Oc2ccc(I)cc2)CN1	Cc1cnc(N)c(S(=O)(=O)Cl)c1	COc1ccc(B(O)O)cc1C#N	46	292	64	Yes
	[3H]CNC(=O)[C@@H]1C[C@H](Oc2ccc(I)cc2)CN1	Cc1cnc(N)c(S(=O)(=O)Cl)c1	COc1ncc(B2OC(C)(C)C(C)(C)O2)cc1C	46	292	71	Yes
	[3H]CNC(=O)[C@@H]1C[C@H](Oc2ccc(I)cc2)CN1	Cc1cnc(N)c(S(=O)(=O)Cl)c1	CC1(C)OB(C2=CCNCC2)OC1(C)C	46	292	72	Yes
	[3H]CNC(=O)[C@@H]1C[C@H](Oc2ccc(I)cc2)CN1	Cc1cnc(N)c(S(=O)(=O)Cl)c1	CC(C)(O)c1ccc(B2OC(C)(C)C(C)(C)O2)c(F)c1	46	292	77	Yes
	[3H]CNC(=O)[C@@H]1C[C@H](Oc2ccc(I)cc2)CN1	Cc1cnc(N)c(S(=O)(=O)Cl)c1	OB(O)c1ccc2ccc(O)cc2c1	46	292	82	Yes
	[3H]CNC(=O)[C@@H]1C[C@H](Oc2ccc(I)cc2)CN1	Cc1cnc(N)c(S(=O)(=O)Cl)c1	COc1ccc(C)cc1B(O)O	46	292	87	Yes
	[3H]CNC(=O)[C@@H]1C[C@H](Oc2ccc(I)cc2)CN1	Cc1cnc(N)c(S(=O)(=O)Cl)c1	COc1ccc2cc(B(O)O)ccc2c1	46	292	91	Yes
	[3H]CNC(=O)[C@@H]1C[C@H](Oc2ccc(I)cc2)CN1	Cc1cnc(N)c(S(=O)(=O)Cl)c1	Cc1cc(C)cc(B(O)O)c1	46	292	105	Yes
	[3H]CNC(=O)[C@@H]1C[C@H](Oc2ccc(I)cc2)CN1	Cc1cnc(N)c(S(=O)(=O)Cl)c1	CC(C)c1cccc(B(O)OCCO)c1	46	292	129	Yes
	[3H]CNC(=O)[C@@H]1C[C@H](Oc2ccc(I)cc2)CN1	Cc1cnc(N)c(S(=O)(=O)Cl)c1	OB(O)c1cc(F)cc(Cl)c1	46	292	135	Yes
	[3H]CNC(=O)[C@@H]1C[C@H](Oc2ccc(I)cc2)CN1	Cc1cnc(N)c(S(=O)(=O)Cl)c1	OB(O)c1cc(Cl)cc(Cl)c1	46	292	146	Yes
	[3H]CNC(=O)[C@@H]1C[C@H](Oc2ccc(I)cc2)CN1	Cc1cnc(N)c(S(=O)(=O)Cl)c1	CC(C)(C)C1CC=C(B(O)O)CC1	46	292	150	Yes
	[3H]CNC(=O)[C@@H]1C[C@H](Oc2ccc(I)cc2)CN1	Cc1cnc(N)c(S(=O)(=O)Cl)c1	COc1cc(F)cc(B(O)O)c1	46	292	170	Yes
	[3H]CNC(=O)[C@@H]1C[C@H](Oc2ccc(I)cc2)CN1	Cc1cnc(N)c(S(=O)(=O)Cl)c1	CCN(CC)Cc1ccc(B(O)O)cc1	46	292	171	Yes
	[3H]CNC(=O)[C@@H]1C[C@H](Oc2ccc(I)cc2)CN1	Cc1cnc(N)c(S(=O)(=O)Cl)c1	CCCOc1ccc(B(O)O)cc1Cl	46	292	188	Yes
	[3H]CNC(=O)[C@@H]1C[C@H](Oc2ccc(I)cc2)CN1	Cc1cnc(N)c(S(=O)(=O)Cl)c1	[2H]c1c([2H])c([2H])c(B(O)O)c([2H])c1[2H]	46	292	191	Yes
	[3H]CNC(=O)[C@@H]1C[C@H](Oc2ccc(I)cc2)CN1	Cc1cnc(N)c(S(=O)(=O)Cl)c1	Cc1ccc(B(O)O)cc1Cl	46	292	200	Yes
	[3H]CNC(=O)[C@@H]1C[C@H](Oc2ccc(I)cc2)CN1	Cc1cnc(N)c(S(=O)(=O)Cl)c1	NS(=O)(=O)c1ccc(B(O)O)cc1	46	292	205	Yes
	[3H]CNC(=O)[C@@H]1C[C@H](Oc2ccc(I)cc2)CN1	CCn1ncc(S(=O)(=O)Cl)c1C	CC1(C)OB(c2cnc(N)nc2)OC1(C)C	46	295	36	No
	[3H]CNC(=O)[C@@H]1C[C@H](Oc2ccc(I)cc2)CN1	Cn1cnc(C=O)c1	CC1(C)OB(c2ccc3ccc(=O)[nH]c3c2)OC1(C)C	46	152	21	Yes
	[3H]CNC(=O)[C@@H]1C[C@H](Oc2ccc(I)cc2)CN1	Cc1[nH]nc(Cl)c1C=O	CC1(C)OB(c2ccc3ccc(=O)[nH]c3c2)OC1(C)C	46	153	21	Yes
	[3H]CNC(=O)[C@@H]1C[C@H](Oc2ccc(I)cc2)CN1	Cc1cnc(N)c(S(=O)(=O)Cl)c1	missing	46	292	206	Yes
	[3H]CNC(=O)[C@@H]1C[C@@H](Oc2ccc(I)cc2)CN1	COc1cc(C)c(Cl)cc1S(=O)(=O)Cl	CC1(C)OB(c2cccc3c2CCO3)OC1(C)C	47	251	15	No
	[3H]CNC(=O)[C@@H]1C[C@@H](Oc2ccc(I)cc2)CN1	O=C(O)c1ccc(S(=O)(=O)Cl)c([N+](=O)[O-])c1	OB(O)c1ccc(Oc2ccccc2)cc1	47	268	99	No
	[3H]CNC(=O)[C@@H]1C[C@@H](Oc2ccc(I)cc2)CN1	Nc1ncc(S(=O)(=O)Cl)cn1	OB(O)c1ccc(OC(F)(F)F)cc1	47	273	202	No
	[3H]CNC(=O)[C@@H]1C[C@@H](Oc2ccc(I)cc2)CN1	Nc1ncc(S(=O)(=O)Cl)cn1	NS(=O)(=O)c1ccc(B(O)O)cc1	47	273	205	No
	[3H]CNC(=O)[C@@H]1C[C@@H](Oc2ccc(I)cc2)CN1	Cn1cnc(S(=O)(=O)Cl)c1	OB(O)c1cccc(Oc2ccccc2)c1	47	283	149	No
	[3H]CNC(=O)[C@@H]1C[C@@H](Oc2ccc(I)cc2)CN1	Cc1cnc(N)c(S(=O)(=O)Cl)c1	CC1(C)OB(c2ccc(C3(N)CCCC3)cc2)OC1(C)C	47	292	27	Yes
	[3H]CNC(=O)[C@@H]1C[C@@H](Oc2ccc(I)cc2)CN1	Cc1cnc(N)c(S(=O)(=O)Cl)c1	CC1(C)OB(c2ccc3c(c2)COC(=O)N3)OC1(C)C	47	292	34	Yes
	[3H]CNC(=O)[C@@H]1C[C@@H](Oc2ccc(I)cc2)CN1	Cc1cnc(N)c(S(=O)(=O)Cl)c1	COc1ccc(B(O)O)cc1C#N	47	292	64	Yes
	[3H]CNC(=O)[C@@H]1C[C@@H](Oc2ccc(I)cc2)CN1	Cc1cnc(N)c(S(=O)(=O)Cl)c1	COC(=O)c1ccc(B2OC(C)(C)C(C)(C)O2)cc1F	47	292	75	Yes
	[3H]CNC(=O)[C@@H]1C[C@@H](Oc2ccc(I)cc2)CN1	Cc1cnc(N)c(S(=O)(=O)Cl)c1	CC(O)c1ccc(B(O)O)cc1	47	292	78	Yes
	[3H]CNC(=O)[C@@H]1C[C@@H](Oc2ccc(I)cc2)CN1	Cc1cnc(N)c(S(=O)(=O)Cl)c1	CC(C)(C)c1ccc(B(O)O)cc1	47	292	98	Yes
	[3H]CNC(=O)[C@@H]1C[C@@H](Oc2ccc(I)cc2)CN1	Cc1cnc(N)c(S(=O)(=O)Cl)c1	OB(O)c1cccc(-c2ccccc2)c1	47	292	115	Yes
	[3H]CNC(=O)[C@@H]1C[C@@H](Oc2ccc(I)cc2)CN1	Cc1cnc(N)c(S(=O)(=O)Cl)c1	CCc1ccc(B(O)O)cc1	47	292	119	Yes
	[3H]CNC(=O)[C@@H]1C[C@@H](Oc2ccc(I)cc2)CN1	Cc1cnc(N)c(S(=O)(=O)Cl)c1	OB(O)c1cccc(F)c1	47	292	124	Yes
	[3H]CNC(=O)[C@@H]1C[C@@H](Oc2ccc(I)cc2)CN1	Cc1cnc(N)c(S(=O)(=O)Cl)c1	O=C(NC1CC1)c1cccc(B(O)O)c1	47	292	126	Yes
	[3H]CNC(=O)[C@@H]1C[C@@H](Oc2ccc(I)cc2)CN1	Cc1cnc(N)c(S(=O)(=O)Cl)c1	OB(O)c1cc(F)cc(F)c1	47	292	163	Yes
	[3H]CNC(=O)[C@@H]1C[C@@H](Oc2ccc(I)cc2)CN1	Cc1cnc(N)c(S(=O)(=O)Cl)c1	O=C(O)c1ccc(B(O)O)cc1F	47	292	183	Yes
	[3H]CNC(=O)[C@@H]1C[C@@H](Oc2ccc(I)cc2)CN1	Cc1cnc(N)c(S(=O)(=O)Cl)c1	CONC(=O)c1ccc(B(O)O)cc1	47	292	196	Yes
	[3H]CNC(=O)[C@@H]1C[C@@H](Oc2ccc(I)cc2)CN1	Cn1cnc(C=O)c1	CC1(C)OB(c2ccc3ccc(=O)[nH]c3c2)OC1(C)C	47	152	21	Yes
	[3H]CNC(=O)[C@@H]1C[C@@H](Oc2ccc(I)cc2)CN1	Cc1[nH]nc(Cl)c1C=O	CC1(C)OB(c2ccc3ccc(=O)[nH]c3c2)OC1(C)C	47	153	21	Yes
	[3H]CNC(=O)[C@@H]1C[C@@H](Oc2ccc(I)cc2)CN1	O=Cc1csnn1	Cc1ccc(B(O)O)cc1Cl	47	248	200	No
	[3H]CNC(=O)[C@@H]1C[C@@H](Oc2ccc(I)cc2)CN1	O=C(O)CC1CCC2(CCC2)CO1	CC1(C)OB(c2cnc(N)nc2)OC1(C)C	47	19	36	No
	[3H]CNC(=O)[C@@H]1C[C@@H](Oc2ccc(I)cc2)CN1	CCC(=O)NC1CCC(C(=O)O)C1	COC(=O)c1ccc(B(O)O)c(F)c1	47	44	156	No
	[3H]CNC(=O)[C@@H]1C[C@@H](Oc2ccc(I)cc2)CN1	CO[C@H]1C[C@H](C(=O)O)N(C(C)=O)C1	CC1(C)OB(c2cnc(N)nc2)OC1(C)C	47	49	36	No
	[3H]CNC(=O)[C@@H]1C[C@@H](Oc2ccc(I)cc2)CN1	Cc1c(C(=O)O)nn2c1OCCC2	COc1ccc(C)cc1B(O)O	47	140	87	No
	[3H]CNC(=O)[C@H]1C[C@@H](Oc2ccc(I)cc2)CN1	O=Cc1ccc(S(=O)(=O)Cl)cc1	COC(=O)c1cc(B2OC(C)(C)C(C)(C)O2)ccc1O	48	271	10	No
	[3H]CNC(=O)[C@H]1C[C@@H](Oc2ccc(I)cc2)CN1	Cc1cnc(N)c(S(=O)(=O)Cl)c1	CC1(C)OB(c2ccc(C3(CO)CC3)cc2)OC1(C)C	48	292	13	Yes
	[3H]CNC(=O)[C@H]1C[C@@H](Oc2ccc(I)cc2)CN1	Cc1cnc(N)c(S(=O)(=O)Cl)c1	CC1(C)OB(c2cccc(Cn3cccn3)c2)OC1(C)C	48	292	25	Yes
	[3H]CNC(=O)[C@H]1C[C@@H](Oc2ccc(I)cc2)CN1	Cc1cnc(N)c(S(=O)(=O)Cl)c1	CC1(C)OB(c2ccc(C3(N)CCCC3)cc2)OC1(C)C	48	292	27	Yes
	[3H]CNC(=O)[C@H]1C[C@@H](Oc2ccc(I)cc2)CN1	Cc1cnc(N)c(S(=O)(=O)Cl)c1	OCc1cccc(B(O)O)c1	48	292	28	Yes
	[3H]CNC(=O)[C@H]1C[C@@H](Oc2ccc(I)cc2)CN1	Cc1cnc(N)c(S(=O)(=O)Cl)c1	CC1(C)OB(c2cnc(N)nc2)OC1(C)C	48	292	36	Yes
	[3H]CNC(=O)[C@H]1C[C@@H](Oc2ccc(I)cc2)CN1	Cc1cnc(N)c(S(=O)(=O)Cl)c1	OB(O)c1cccc(Cl)c1F	48	292	53	Yes
	[3H]CNC(=O)[C@H]1C[C@@H](Oc2ccc(I)cc2)CN1	Cc1cnc(N)c(S(=O)(=O)Cl)c1	CC1(C)OB(c2ccc3c(c2)CCC(=O)N3)OC1(C)C	48	292	65	Yes
	[3H]CNC(=O)[C@H]1C[C@@H](Oc2ccc(I)cc2)CN1	Cc1cnc(N)c(S(=O)(=O)Cl)c1	OB(O)c1ccc2c(c1)OCO2	48	292	73	Yes
	[3H]CNC(=O)[C@H]1C[C@@H](Oc2ccc(I)cc2)CN1	Cc1cnc(N)c(S(=O)(=O)Cl)c1	Cc1cc(C)cc(B(O)O)c1	48	292	105	Yes
	[3H]CNC(=O)[C@H]1C[C@@H](Oc2ccc(I)cc2)CN1	Cc1cnc(N)c(S(=O)(=O)Cl)c1	CCOc1ccc(B(O)O)cc1	48	292	110	Yes
	[3H]CNC(=O)[C@H]1C[C@@H](Oc2ccc(I)cc2)CN1	Cc1cnc(N)c(S(=O)(=O)Cl)c1	CCOc1cc(F)ccc1B(O)O	48	292	112	Yes
	[3H]CNC(=O)[C@H]1C[C@@H](Oc2ccc(I)cc2)CN1	Cc1cnc(N)c(S(=O)(=O)Cl)c1	CCc1cccc(B(O)O)c1	48	292	125	Yes
	[3H]CNC(=O)[C@H]1C[C@@H](Oc2ccc(I)cc2)CN1	Cc1cnc(N)c(S(=O)(=O)Cl)c1	OB(O)c1ccc(C(F)(F)F)cc1	48	292	139	Yes
	[3H]CNC(=O)[C@H]1C[C@@H](Oc2ccc(I)cc2)CN1	Cc1cnc(N)c(S(=O)(=O)Cl)c1	O=C(O)c1cccc(B(O)O)c1F	48	292	147	Yes
	[3H]CNC(=O)[C@H]1C[C@@H](Oc2ccc(I)cc2)CN1	Cc1cnc(N)c(S(=O)(=O)Cl)c1	CC(C)(C)C1CC=C(B(O)O)CC1	48	292	150	Yes
	[3H]CNC(=O)[C@H]1C[C@@H](Oc2ccc(I)cc2)CN1	Cc1cnc(N)c(S(=O)(=O)Cl)c1	N#Cc1ccc(B(O)O)cc1F	48	292	154	Yes
	[3H]CNC(=O)[C@H]1C[C@@H](Oc2ccc(I)cc2)CN1	Cc1cnc(N)c(S(=O)(=O)Cl)c1	COC(=O)c1cc(Cl)cc(B(O)O)c1	48	292	161	Yes
	[3H]CNC(=O)[C@H]1C[C@@H](Oc2ccc(I)cc2)CN1	Cc1cnc(N)c(S(=O)(=O)Cl)c1	Cc1ccc(B(O)O)c(F)c1	48	292	168	Yes
	[3H]CNC(=O)[C@H]1C[C@@H](Oc2ccc(I)cc2)CN1	Cc1cnc(N)c(S(=O)(=O)Cl)c1	CCCOc1ccc(B(O)O)cc1Cl	48	292	188	Yes
	[3H]CNC(=O)[C@H]1C[C@@H](Oc2ccc(I)cc2)CN1	Cc1cnc(N)c(S(=O)(=O)Cl)c1	COC(=O)Cc1ccc(B(O)O)cc1	48	292	203	Yes
	[3H]CNC(=O)[C@H]1C[C@@H](Oc2ccc(I)cc2)CN1	COc1ccc(S(=O)(=O)Cl)cn1	CC(C)(C)OCc1ccc(B(O)O)cc1	48	293	178	No
	[3H]CNC(=O)[C@H]1C[C@@H](Oc2ccc(I)cc2)CN1	Cn1cnc(C=O)c1	CC1(C)OB(c2ccc3ccc(=O)[nH]c3c2)OC1(C)C	48	152	21	Yes
	[3H]CNC(=O)[C@H]1C[C@@H](Oc2ccc(I)cc2)CN1	Cc1[nH]nc(Cl)c1C=O	CC1(C)OB(c2ccc3ccc(=O)[nH]c3c2)OC1(C)C	48	153	21	Yes
	[3H]CNC(=O)[C@H]1C[C@@H](Oc2ccc(I)cc2)CN1	O=Cc1cnn(Cc2ccccc2)c1	COc1ccc(C(C)C)cc1B(O)O	48	166	116	No
	[3H]CNC(=O)[C@H]1C[C@@H](Oc2ccc(I)cc2)CN1	Cc1cc(C2(C(=O)O)CC2)on1	CCN(CC)Cc1ccc(B(O)O)cc1	48	56	171	No
	[3H]CNC(=O)[C@H]1C[C@@H](Oc2ccc(I)cc2)CN1	O=C(O)c1cnc(CC2CC2)s1	COc1cc(B(O)O)cc(C(=O)O)c1	48	114	148	No
	[3H]CNC(=O)[C@H]1C[C@@H](Oc2ccc(I)cc2)CN1	Cc1cnc(N)c(S(=O)(=O)Cl)c1	missing	48	292	206	Yes
	[3H]CNC(=O)[C@H]1C[C@H](Oc2ccc(I)cc2)CN1	O=Cc1ccc(S(=O)(=O)Cl)cc1	N#Cc1ccc(B(O)O)cc1F	49	271	154	No
	[3H]CNC(=O)[C@H]1C[C@H](Oc2ccc(I)cc2)CN1	Cc1ccccc1S(=O)(=O)Cl	OB(O)c1cccc(F)c1	49	277	124	No
	[3H]CNC(=O)[C@H]1C[C@H](Oc2ccc(I)cc2)CN1	Cc1cnc(N)c(S(=O)(=O)Cl)c1	CN(C)CCc1ccc(B(O)O)cc1	49	292	7	Yes
	[3H]CNC(=O)[C@H]1C[C@H](Oc2ccc(I)cc2)CN1	Cc1cnc(N)c(S(=O)(=O)Cl)c1	CC1(C)OB(c2ccc(C3(CO)CC3)cc2)OC1(C)C	49	292	13	Yes
	[3H]CNC(=O)[C@H]1C[C@H](Oc2ccc(I)cc2)CN1	Cc1cnc(N)c(S(=O)(=O)Cl)c1	COc1ncc(B2OC(C)(C)C(C)(C)O2)cn1	49	292	43	Yes
	[3H]CNC(=O)[C@H]1C[C@H](Oc2ccc(I)cc2)CN1	Cc1cnc(N)c(S(=O)(=O)Cl)c1	Cc1ccc(C(N)=O)cc1B1OC(C)(C)C(C)(C)O1	49	292	44	Yes
	[3H]CNC(=O)[C@H]1C[C@H](Oc2ccc(I)cc2)CN1	Cc1cnc(N)c(S(=O)(=O)Cl)c1	OB(O)c1ccc(F)c(Cl)c1	49	292	52	Yes
	[3H]CNC(=O)[C@H]1C[C@H](Oc2ccc(I)cc2)CN1	Cc1cnc(N)c(S(=O)(=O)Cl)c1	CC1(C)OB(C2=CCNCC2)OC1(C)C	49	292	72	Yes
	[3H]CNC(=O)[C@H]1C[C@H](Oc2ccc(I)cc2)CN1	Cc1cnc(N)c(S(=O)(=O)Cl)c1	OB(O)c1cc(F)c(F)c(F)c1	49	292	104	Yes
	[3H]CNC(=O)[C@H]1C[C@H](Oc2ccc(I)cc2)CN1	Cc1cnc(N)c(S(=O)(=O)Cl)c1	CCOc1cc(F)ccc1B(O)O	49	292	112	Yes
	[3H]CNC(=O)[C@H]1C[C@H](Oc2ccc(I)cc2)CN1	Cc1cnc(N)c(S(=O)(=O)Cl)c1	OB(O)C=CC1CCCCC1	49	292	120	Yes
	[3H]CNC(=O)[C@H]1C[C@H](Oc2ccc(I)cc2)CN1	Cc1cnc(N)c(S(=O)(=O)Cl)c1	CCOc1ncccc1B(O)O	49	292	127	Yes
	[3H]CNC(=O)[C@H]1C[C@H](Oc2ccc(I)cc2)CN1	Cc1cnc(N)c(S(=O)(=O)Cl)c1	CS(=O)(=O)c1ccc(B(O)O)cc1	49	292	138	Yes
	[3H]CNC(=O)[C@H]1C[C@H](Oc2ccc(I)cc2)CN1	Cc1cnc(N)c(S(=O)(=O)Cl)c1	OB(O)c1ccc(Cl)c(Cl)c1	49	292	145	Yes
	[3H]CNC(=O)[C@H]1C[C@H](Oc2ccc(I)cc2)CN1	Cc1cnc(N)c(S(=O)(=O)Cl)c1	COC(=O)c1ccc(B(O)O)c(F)c1	49	292	156	Yes
	[3H]CNC(=O)[C@H]1C[C@H](Oc2ccc(I)cc2)CN1	Cc1[nH]nc(Cl)c1C=O	CC1(C)OB(c2ccc3ccc(=O)[nH]c3c2)OC1(C)C	49	153	21	Yes
	[3H]CNC(=O)[C@H]1C[C@H](Oc2ccc(I)cc2)CN1	Cc1cccc(-c2[nH]ncc2C=O)c1	COc1ccc(F)c(B(O)O)c1	49	199	100	No
	[3H]CNC(=O)[C@H]1C[C@H](Oc2ccc(I)cc2)CN1	O=Cc1ccc(-n2ccnc2)nc1	CC1(C)OB(c2cnc(N)nc2)OC1(C)C	49	204	36	No
	[3H]CNC(=O)[C@H]1C[C@H](Oc2ccc(I)cc2)CN1	CCCC=O	OB(O)c1cc(F)c(F)c(F)c1	49	224	104	No
	[3H]CNC(=O)[C@H]1C[C@H](Oc2ccc(I)cc2)CN1	O=Cc1ccc(-c2nn[nH]n2)cc1	OB(O)c1cccc(Cl)c1F	49	236	53	No
	[3H]CNC(=O)[C@@H]1C[C@H](Oc2cccc(I)c2)CN1	Cc1ccccc1S(=O)(=O)Cl	CCCc1ccc(B(O)O)cc1	50	277	95	No
	[3H]CNC(=O)[C@@H]1C[C@H](Oc2cccc(I)c2)CN1	Cc1cnc(N)c(S(=O)(=O)Cl)c1	CC1(C)OB(c2cccc(S(N)(=O)=O)c2)OC1(C)C	50	292	6	Yes
	[3H]CNC(=O)[C@@H]1C[C@H](Oc2cccc(I)c2)CN1	Cc1cnc(N)c(S(=O)(=O)Cl)c1	COC(=O)c1cc(B2OC(C)(C)C(C)(C)O2)ccc1O	50	292	10	Yes
	[3H]CNC(=O)[C@@H]1C[C@H](Oc2cccc(I)c2)CN1	Cc1cnc(N)c(S(=O)(=O)Cl)c1	CC1(C)OB(c2cnc3ccnn3c2)OC1(C)C	50	292	19	Yes
	[3H]CNC(=O)[C@@H]1C[C@H](Oc2cccc(I)c2)CN1	Cc1cnc(N)c(S(=O)(=O)Cl)c1	CNC(=O)c1ccc(B2OC(C)(C)C(C)(C)O2)cc1C	50	292	46	Yes
	[3H]CNC(=O)[C@@H]1C[C@H](Oc2cccc(I)c2)CN1	Cc1cnc(N)c(S(=O)(=O)Cl)c1	CC1(C)OB(c2ccc3c(c2)CCC(=O)N3)OC1(C)C	50	292	65	Yes
	[3H]CNC(=O)[C@@H]1C[C@H](Oc2cccc(I)c2)CN1	Cc1cnc(N)c(S(=O)(=O)Cl)c1	COc1ccc(C)cc1B(O)O	50	292	87	Yes
	[3H]CNC(=O)[C@@H]1C[C@H](Oc2cccc(I)c2)CN1	Cc1cnc(N)c(S(=O)(=O)Cl)c1	CC(C)(C)c1ccc(B(O)O)cc1	50	292	98	Yes
	[3H]CNC(=O)[C@@H]1C[C@H](Oc2cccc(I)c2)CN1	Cc1cnc(N)c(S(=O)(=O)Cl)c1	CC(C)Cc1ccc(B(O)O)cc1	50	292	103	Yes
	[3H]CNC(=O)[C@@H]1C[C@H](Oc2cccc(I)c2)CN1	Cc1cnc(N)c(S(=O)(=O)Cl)c1	CCOc1cc(F)ccc1B(O)O	50	292	112	Yes
	[3H]CNC(=O)[C@@H]1C[C@H](Oc2cccc(I)c2)CN1	Cc1cnc(N)c(S(=O)(=O)Cl)c1	CCc1ccc(B(O)O)cc1	50	292	119	Yes
	[3H]CNC(=O)[C@@H]1C[C@H](Oc2cccc(I)c2)CN1	Cc1cnc(N)c(S(=O)(=O)Cl)c1	N#Cc1cc(B(O)O)ccc1Cl	50	292	121	Yes
	[3H]CNC(=O)[C@@H]1C[C@H](Oc2cccc(I)c2)CN1	Cc1cnc(N)c(S(=O)(=O)Cl)c1	Cc1ccc(OC(C)C)c(B(O)O)c1	50	292	122	Yes
	[3H]CNC(=O)[C@@H]1C[C@H](Oc2cccc(I)c2)CN1	Cc1cnc(N)c(S(=O)(=O)Cl)c1	Cc1cccc(B(O)O)c1	50	292	131	Yes
	[3H]CNC(=O)[C@@H]1C[C@H](Oc2cccc(I)c2)CN1	Cc1cnc(N)c(S(=O)(=O)Cl)c1	OB(O)c1ccc(F)c(C(F)(F)F)c1	50	292	143	Yes
	[3H]CNC(=O)[C@@H]1C[C@H](Oc2cccc(I)c2)CN1	Cc1cnc(N)c(S(=O)(=O)Cl)c1	COc1cc(B(O)O)cc(C(=O)O)c1	50	292	148	Yes
	[3H]CNC(=O)[C@@H]1C[C@H](Oc2cccc(I)c2)CN1	Cc1cnc(N)c(S(=O)(=O)Cl)c1	CCOc1cccc(B(O)O)c1	50	292	169	Yes
	[3H]CNC(=O)[C@@H]1C[C@H](Oc2cccc(I)c2)CN1	Cc1cnc(N)c(S(=O)(=O)Cl)c1	COc1cc(C(=O)O)ccc1B(O)O	50	292	182	Yes
	[3H]CNC(=O)[C@@H]1C[C@H](Oc2cccc(I)c2)CN1	Cc1cnc(N)c(S(=O)(=O)Cl)c1	COc1ncccc1B(O)O	50	292	193	Yes
	[3H]CNC(=O)[C@@H]1C[C@H](Oc2cccc(I)c2)CN1	Cc1cnc(N)c(S(=O)(=O)Cl)c1	COC(=O)Cc1ccc(B(O)O)cc1	50	292	203	Yes
	[3H]CNC(=O)[C@@H]1C[C@H](Oc2cccc(I)c2)CN1	Cn1cnc(C=O)c1	CC1(C)OB(c2ccc3ccc(=O)[nH]c3c2)OC1(C)C	50	152	21	Yes
	[3H]CNC(=O)[C@@H]1C[C@H](Oc2cccc(I)c2)CN1	Cc1[nH]nc(Cl)c1C=O	CC1(C)OB(c2ccc3ccc(=O)[nH]c3c2)OC1(C)C	50	153	21	Yes
	[3H]CNC(=O)[C@@H]1C[C@H](Oc2cccc(I)c2)CN1	Cc1cnc(N)c(S(=O)(=O)Cl)c1	missing	50	292	206	Yes
	[3H]CNC(=O)[C@@H]1C[C@@H](Oc2cccc(I)c2)CN1	Cc1ccccc1S(=O)(=O)Cl	OB(O)c1ccc2c(c1)CCC2	51	277	50	No
	[3H]CNC(=O)[C@@H]1C[C@@H](Oc2cccc(I)c2)CN1	Cc1cnc(N)c(S(=O)(=O)Cl)c1	CC(C)c1nn(C)cc1B1OC(C)(C)C(C)(C)O1	51	292	24	Yes
	[3H]CNC(=O)[C@@H]1C[C@@H](Oc2cccc(I)c2)CN1	Cc1cnc(N)c(S(=O)(=O)Cl)c1	CC1(C)OB(c2cnc(N)nc2)OC1(C)C	51	292	36	Yes
	[3H]CNC(=O)[C@@H]1C[C@@H](Oc2cccc(I)c2)CN1	Cc1cnc(N)c(S(=O)(=O)Cl)c1	Cc1ccc2cc(B(O)O)ccc2n1	51	292	42	Yes
	[3H]CNC(=O)[C@@H]1C[C@@H](Oc2cccc(I)c2)CN1	Cc1cnc(N)c(S(=O)(=O)Cl)c1	Cc1ccc(C(N)=O)cc1B1OC(C)(C)C(C)(C)O1	51	292	44	Yes
	[3H]CNC(=O)[C@@H]1C[C@@H](Oc2cccc(I)c2)CN1	Cc1cnc(N)c(S(=O)(=O)Cl)c1	CN(C)Cc1cc(B(O)O)ccc1F	51	292	45	Yes
	[3H]CNC(=O)[C@@H]1C[C@@H](Oc2cccc(I)c2)CN1	Cc1cnc(N)c(S(=O)(=O)Cl)c1	O=C(O)c1cc(B(O)O)ccc1Cl	51	292	59	Yes
	[3H]CNC(=O)[C@@H]1C[C@@H](Oc2cccc(I)c2)CN1	Cc1cnc(N)c(S(=O)(=O)Cl)c1	COC(=O)c1cc(O)cc(B2OC(C)(C)C(C)(C)O2)c1	51	292	70	Yes
	[3H]CNC(=O)[C@@H]1C[C@@H](Oc2cccc(I)c2)CN1	Cc1cnc(N)c(S(=O)(=O)Cl)c1	CC(C)Cc1ccc(B(O)O)cc1	51	292	103	Yes
	[3H]CNC(=O)[C@@H]1C[C@@H](Oc2cccc(I)c2)CN1	Cc1cnc(N)c(S(=O)(=O)Cl)c1	COc1c(C)cc(B(O)O)cc1C	51	292	123	Yes
	[3H]CNC(=O)[C@@H]1C[C@@H](Oc2cccc(I)c2)CN1	Cc1cnc(N)c(S(=O)(=O)Cl)c1	COc1cc(OC)cc(B(O)O)c1	51	292	177	Yes
	[3H]CNC(=O)[C@@H]1C[C@@H](Oc2cccc(I)c2)CN1	Cc1cnc(N)c(S(=O)(=O)Cl)c1	CCNC(=O)c1ccc(B(O)O)cc1	51	292	180	Yes
	[3H]CNC(=O)[C@@H]1C[C@@H](Oc2cccc(I)c2)CN1	Cc1cnc(N)c(S(=O)(=O)Cl)c1	O=C(O)c1ccc(B(O)O)cc1F	51	292	183	Yes
	[3H]CNC(=O)[C@@H]1C[C@@H](Oc2cccc(I)c2)CN1	Cc1cnc(N)c(S(=O)(=O)Cl)c1	COc1ncccc1B(O)O	51	292	193	Yes
	[3H]CNC(=O)[C@@H]1C[C@@H](Oc2cccc(I)c2)CN1	Cc1cnc(N)c(S(=O)(=O)Cl)c1	O=C(O)CCc1cccc(B(O)O)c1	51	292	195	Yes
	[3H]CNC(=O)[C@@H]1C[C@@H](Oc2cccc(I)c2)CN1	Cc1[nH]nc(Cl)c1C=O	CC1(C)OB(c2ccc3ccc(=O)[nH]c3c2)OC1(C)C	51	153	21	Yes
	[3H]CNC(=O)[C@@H]1C[C@@H](Oc2cccc(I)c2)CN1	O=Cc1ccn(-c2cccnc2)c1	CC1(C)OB(c2cnc(N)nc2)OC1(C)C	51	188	36	No
	[3H]CNC(=O)[C@@H]1C[C@@H](Oc2cccc(I)c2)CN1	Cc1cn2c(n1)CC(C(=O)O)CC2	CC1(C)OB(c2cnc(N)nc2)OC1(C)C	51	24	36	No
	[3H]CNC(=O)[C@@H]1C[C@@H](Oc2cccc(I)c2)CN1	Cc1nc(C(=O)O)c2n1CCCC2	CCOC(=O)c1ccc(B(O)O)cc1F	51	112	199	No
	[3H]CNC(=O)[C@H]1C[C@@H](Oc2cccc(I)c2)CN1	Cn1cnc(S(=O)(=O)Cl)c1	NS(=O)(=O)c1ccc(B(O)O)cc1	52	283	205	No
	[3H]CNC(=O)[C@H]1C[C@@H](Oc2cccc(I)c2)CN1	Cc1cnc(N)c(S(=O)(=O)Cl)c1	OB(O)c1ccc(Cl)cc1	52	292	4	Yes
	[3H]CNC(=O)[C@H]1C[C@@H](Oc2cccc(I)c2)CN1	Cc1cnc(N)c(S(=O)(=O)Cl)c1	CC1(C)OB(c2cnc(N)nc2)OC1(C)C	52	292	36	Yes
	[3H]CNC(=O)[C@H]1C[C@@H](Oc2cccc(I)c2)CN1	Cc1cnc(N)c(S(=O)(=O)Cl)c1	Cc1c(Cl)cccc1B(O)O	52	292	62	Yes
	[3H]CNC(=O)[C@H]1C[C@@H](Oc2cccc(I)c2)CN1	Cc1cnc(N)c(S(=O)(=O)Cl)c1	COc1cccc2cc(B3OC(C)(C)C(C)(C)O3)oc12	52	292	83	Yes
	[3H]CNC(=O)[C@H]1C[C@@H](Oc2cccc(I)c2)CN1	Cc1cnc(N)c(S(=O)(=O)Cl)c1	COc1ccc2cc(B(O)O)ccc2c1	52	292	91	Yes
	[3H]CNC(=O)[C@H]1C[C@@H](Oc2cccc(I)c2)CN1	Cc1cnc(N)c(S(=O)(=O)Cl)c1	CCCc1ccc(B(O)O)cc1	52	292	95	Yes
	[3H]CNC(=O)[C@H]1C[C@@H](Oc2cccc(I)c2)CN1	Cc1cnc(N)c(S(=O)(=O)Cl)c1	OB(O)c1ccc(Oc2ccccc2)cc1	52	292	99	Yes
	[3H]CNC(=O)[C@H]1C[C@@H](Oc2cccc(I)c2)CN1	Cc1cnc(N)c(S(=O)(=O)Cl)c1	OB(O)c1cccc(F)c1	52	292	124	Yes
	[3H]CNC(=O)[C@H]1C[C@@H](Oc2cccc(I)c2)CN1	Cc1cnc(N)c(S(=O)(=O)Cl)c1	Cc1ccc(F)cc1B(O)O	52	292	158	Yes
	[3H]CNC(=O)[C@H]1C[C@@H](Oc2cccc(I)c2)CN1	Cc1cnc(N)c(S(=O)(=O)Cl)c1	CC(C)Oc1ccc(F)cc1B(O)O	52	292	184	Yes
	[3H]CNC(=O)[C@H]1C[C@@H](Oc2cccc(I)c2)CN1	Cc1cnc(N)c(S(=O)(=O)Cl)c1	COC(=O)c1cccc(B(O)O)c1F	52	292	189	Yes
	[3H]CNC(=O)[C@H]1C[C@@H](Oc2cccc(I)c2)CN1	Cc1cnc(N)c(S(=O)(=O)Cl)c1	CC(=O)c1ccc(B(O)O)cc1	52	292	192	Yes
	[3H]CNC(=O)[C@H]1C[C@@H](Oc2cccc(I)c2)CN1	Cc1cnc(N)c(S(=O)(=O)Cl)c1	COC(=O)Cc1ccc(B(O)O)cc1	52	292	203	Yes
	[3H]CNC(=O)[C@H]1C[C@@H](Oc2cccc(I)c2)CN1	Cn1cnc(C=O)c1	CC1(C)OB(c2ccc3ccc(=O)[nH]c3c2)OC1(C)C	52	152	21	Yes
	[3H]CNC(=O)[C@H]1C[C@@H](Oc2cccc(I)c2)CN1	Cc1[nH]nc(Cl)c1C=O	CC1(C)OB(c2ccc3ccc(=O)[nH]c3c2)OC1(C)C	52	153	21	Yes
	[3H]CNC(=O)[C@H]1C[C@@H](Oc2cccc(I)c2)CN1	O=C(O)c1c[nH]nc1C1CCOC1	OB(O)c1ccc2c(c1)CCC2	52	64	50	No
	[3H]CNC(=O)[C@H]1C[C@H](Oc2cccc(I)c2)CN1	Cc1cnc(N)c(S(=O)(=O)Cl)c1	COC(=O)c1cc(B2OC(C)(C)C(C)(C)O2)ccc1O	53	292	10	Yes
	[3H]CNC(=O)[C@H]1C[C@H](Oc2cccc(I)c2)CN1	Cc1cnc(N)c(S(=O)(=O)Cl)c1	CC1(C)OB(c2ccc(C3(N)CCCC3)cc2)OC1(C)C	53	292	27	Yes
	[3H]CNC(=O)[C@H]1C[C@H](Oc2cccc(I)c2)CN1	Cc1cnc(N)c(S(=O)(=O)Cl)c1	CC1(C)OB(c2cc3ccccc3o2)OC1(C)C	53	292	54	Yes
	[3H]CNC(=O)[C@H]1C[C@H](Oc2cccc(I)c2)CN1	Cc1cnc(N)c(S(=O)(=O)Cl)c1	CCc1ccc(B(O)O)cc1	53	292	119	Yes
	[3H]CNC(=O)[C@H]1C[C@H](Oc2cccc(I)c2)CN1	Cc1cnc(N)c(S(=O)(=O)Cl)c1	CCc1cccc(B(O)O)c1	53	292	125	Yes
	[3H]CNC(=O)[C@H]1C[C@H](Oc2cccc(I)c2)CN1	Cc1cnc(N)c(S(=O)(=O)Cl)c1	O=C(O)c1cccc(B(O)O)c1	53	292	137	Yes
	[3H]CNC(=O)[C@H]1C[C@H](Oc2cccc(I)c2)CN1	Cc1cnc(N)c(S(=O)(=O)Cl)c1	OB(O)c1cc(F)cc(F)c1	53	292	163	Yes
	[3H]CNC(=O)[C@H]1C[C@H](Oc2cccc(I)c2)CN1	Cc1cnc(N)c(S(=O)(=O)Cl)c1	COc1ccc(B(O)O)cc1C	53	292	166	Yes
	[3H]CNC(=O)[C@H]1C[C@H](Oc2cccc(I)c2)CN1	Cc1cnc(N)c(S(=O)(=O)Cl)c1	O=C(O)COc1cc(F)cc(B(O)O)c1	53	292	173	Yes
	[3H]CNC(=O)[C@H]1C[C@H](Oc2cccc(I)c2)CN1	Cc1cnc(N)c(S(=O)(=O)Cl)c1	O=C(O)c1ccc(B(O)O)cc1F	53	292	183	Yes
	[3H]CNC(=O)[C@H]1C[C@H](Oc2cccc(I)c2)CN1	Cc1[nH]nc(Cl)c1C=O	CC1(C)OB(c2ccc3ccc(=O)[nH]c3c2)OC1(C)C	53	153	21	Yes
	[3H]CNC(=O)[C@H]1C[C@H](Oc2cccc(I)c2)CN1	COC(=O)c1[nH]cc(C=O)c1C	COC(=O)c1ccc(B2OC(C)(C)C(C)(C)O2)cc1F	53	168	75	No
	[3H]CNC(=O)[C@@H]1C[C@H](OCc2ccc(I)cc2)CN1	O=Cc1ccc(S(=O)(=O)Cl)cc1	CCOc1cc(F)ccc1B(O)O	54	271	112	No
	[3H]CNC(=O)[C@@H]1C[C@H](OCc2ccc(I)cc2)CN1	Cc1ccccc1S(=O)(=O)Cl	OB(O)c1ccc(Cl)c(F)c1	54	277	94	No
	[3H]CNC(=O)[C@@H]1C[C@H](OCc2ccc(I)cc2)CN1	Cc1ccccc1S(=O)(=O)Cl	COc1cc(B(O)O)cc(C(=O)O)c1	54	277	148	No
	[3H]CNC(=O)[C@@H]1C[C@H](OCc2ccc(I)cc2)CN1	Cc1cnc(N)c(S(=O)(=O)Cl)c1	CC1(C)OB(c2ccc(S(C)(=O)=O)cc2)OC1(C)C	54	292	2	Yes
	[3H]CNC(=O)[C@@H]1C[C@H](OCc2ccc(I)cc2)CN1	Cc1cnc(N)c(S(=O)(=O)Cl)c1	CC1(C)OB(c2cccc(S(N)(=O)=O)c2)OC1(C)C	54	292	6	Yes
	[3H]CNC(=O)[C@@H]1C[C@H](OCc2ccc(I)cc2)CN1	Cc1cnc(N)c(S(=O)(=O)Cl)c1	CC1(C)OB(c2cccc3ccoc23)OC1(C)C	54	292	9	Yes
	[3H]CNC(=O)[C@@H]1C[C@H](OCc2ccc(I)cc2)CN1	Cc1cnc(N)c(S(=O)(=O)Cl)c1	CC1(C)OB(c2ccc(C3(CO)CC3)cc2)OC1(C)C	54	292	13	Yes
	[3H]CNC(=O)[C@@H]1C[C@H](OCc2ccc(I)cc2)CN1	Cc1cnc(N)c(S(=O)(=O)Cl)c1	COC(=O)c1ccc(B2OC(C)(C)C(C)(C)O2)o1	54	292	17	Yes
	[3H]CNC(=O)[C@@H]1C[C@H](OCc2ccc(I)cc2)CN1	Cc1cnc(N)c(S(=O)(=O)Cl)c1	COc1cc(CO)ccc1B1OC(C)(C)C(C)(C)O1	54	292	26	Yes
	[3H]CNC(=O)[C@@H]1C[C@H](OCc2ccc(I)cc2)CN1	Cc1cnc(N)c(S(=O)(=O)Cl)c1	COc1cc(B(O)O)ccc1Cl	54	292	32	Yes
	[3H]CNC(=O)[C@@H]1C[C@H](OCc2ccc(I)cc2)CN1	Cc1cnc(N)c(S(=O)(=O)Cl)c1	CC1(C)OB(c2ccc3c(c2)COC(=O)N3)OC1(C)C	54	292	34	Yes
	[3H]CNC(=O)[C@@H]1C[C@H](OCc2ccc(I)cc2)CN1	Cc1cnc(N)c(S(=O)(=O)Cl)c1	CC1(C)OB(c2cnc(N)nc2)OC1(C)C	54	292	36	Yes
	[3H]CNC(=O)[C@@H]1C[C@H](OCc2ccc(I)cc2)CN1	Cc1cnc(N)c(S(=O)(=O)Cl)c1	Cc1cc(F)ccc1B(O)O	54	292	39	Yes
	[3H]CNC(=O)[C@@H]1C[C@H](OCc2ccc(I)cc2)CN1	Cc1cnc(N)c(S(=O)(=O)Cl)c1	Cc1cccc(B(O)O)c1C	54	292	41	Yes
	[3H]CNC(=O)[C@@H]1C[C@H](OCc2ccc(I)cc2)CN1	Cc1cnc(N)c(S(=O)(=O)Cl)c1	CNC(=O)c1ccc(B2OC(C)(C)C(C)(C)O2)cc1C	54	292	46	Yes
	[3H]CNC(=O)[C@@H]1C[C@H](OCc2ccc(I)cc2)CN1	Cc1cnc(N)c(S(=O)(=O)Cl)c1	CNC(=O)Nc1ccc(B2OC(C)(C)C(C)(C)O2)cc1	54	292	49	Yes
	[3H]CNC(=O)[C@@H]1C[C@H](OCc2ccc(I)cc2)CN1	Cc1cnc(N)c(S(=O)(=O)Cl)c1	OB(O)c1ccc2c(c1)CCC2	54	292	50	Yes
	[3H]CNC(=O)[C@@H]1C[C@H](OCc2ccc(I)cc2)CN1	Cc1cnc(N)c(S(=O)(=O)Cl)c1	CC1(C)OB(c2cc3ccccc3o2)OC1(C)C	54	292	54	Yes
	[3H]CNC(=O)[C@@H]1C[C@H](OCc2ccc(I)cc2)CN1	Cc1cnc(N)c(S(=O)(=O)Cl)c1	COc1ncc(Cl)cc1B(O)O	54	292	57	Yes
	[3H]CNC(=O)[C@@H]1C[C@H](OCc2ccc(I)cc2)CN1	Cc1cnc(N)c(S(=O)(=O)Cl)c1	O=C(O)c1cc(B(O)O)ccc1Cl	54	292	59	Yes
	[3H]CNC(=O)[C@@H]1C[C@H](OCc2ccc(I)cc2)CN1	Cc1cnc(N)c(S(=O)(=O)Cl)c1	CC1Cc2cc(B(O)O)ccc2O1	54	292	61	Yes
	[3H]CNC(=O)[C@@H]1C[C@H](OCc2ccc(I)cc2)CN1	Cc1cnc(N)c(S(=O)(=O)Cl)c1	CC(C)(O)c1ccc(B2OC(C)(C)C(C)(C)O2)c(F)c1	54	292	77	Yes
	[3H]CNC(=O)[C@@H]1C[C@H](OCc2ccc(I)cc2)CN1	Cc1cnc(N)c(S(=O)(=O)Cl)c1	COc1ccc2cc(B(O)O)ccc2c1	54	292	91	Yes
	[3H]CNC(=O)[C@@H]1C[C@H](OCc2ccc(I)cc2)CN1	Cc1cnc(N)c(S(=O)(=O)Cl)c1	COc1ccc(B(O)O)cc1C(=O)O	54	292	97	Yes
	[3H]CNC(=O)[C@@H]1C[C@H](OCc2ccc(I)cc2)CN1	Cc1cnc(N)c(S(=O)(=O)Cl)c1	Cn1nccc1B(O)OC(C)(C)C(C)(C)O	54	292	114	Yes
	[3H]CNC(=O)[C@@H]1C[C@H](OCc2ccc(I)cc2)CN1	Cc1cnc(N)c(S(=O)(=O)Cl)c1	OB(O)c1cccc(-c2ccccc2)c1	54	292	115	Yes
	[3H]CNC(=O)[C@@H]1C[C@H](OCc2ccc(I)cc2)CN1	Cc1cnc(N)c(S(=O)(=O)Cl)c1	COc1c(C)cc(B(O)O)cc1C	54	292	123	Yes
	[3H]CNC(=O)[C@@H]1C[C@H](OCc2ccc(I)cc2)CN1	Cc1cnc(N)c(S(=O)(=O)Cl)c1	CS(=O)(=O)c1ccc(B(O)O)cc1	54	292	138	Yes
	[3H]CNC(=O)[C@@H]1C[C@H](OCc2ccc(I)cc2)CN1	Cc1cnc(N)c(S(=O)(=O)Cl)c1	COC(=O)c1cc(B(O)O)ccc1Cl	54	292	141	Yes
	[3H]CNC(=O)[C@@H]1C[C@H](OCc2ccc(I)cc2)CN1	Cc1cnc(N)c(S(=O)(=O)Cl)c1	COC(=O)c1ccc(B(O)O)c(F)c1	54	292	156	Yes
	[3H]CNC(=O)[C@@H]1C[C@H](OCc2ccc(I)cc2)CN1	Cc1cnc(N)c(S(=O)(=O)Cl)c1	COc1ccc(B(O)O)cc1C	54	292	166	Yes
	[3H]CNC(=O)[C@@H]1C[C@H](OCc2ccc(I)cc2)CN1	Cc1cnc(N)c(S(=O)(=O)Cl)c1	CCN(CC)Cc1ccc(B(O)O)cc1	54	292	171	Yes
	[3H]CNC(=O)[C@@H]1C[C@H](OCc2ccc(I)cc2)CN1	Cc1cnc(N)c(S(=O)(=O)Cl)c1	CCCCc1ccc(B(O)O)cc1	54	292	179	Yes
	[3H]CNC(=O)[C@@H]1C[C@H](OCc2ccc(I)cc2)CN1	Cc1cnc(N)c(S(=O)(=O)Cl)c1	CC(C)Oc1ccc(F)cc1B(O)O	54	292	184	Yes
	[3H]CNC(=O)[C@@H]1C[C@H](OCc2ccc(I)cc2)CN1	Cc1cnc(N)c(S(=O)(=O)Cl)c1	COC(=O)c1cccc(B(O)O)c1F	54	292	189	Yes
	[3H]CNC(=O)[C@@H]1C[C@H](OCc2ccc(I)cc2)CN1	Cc1cnc(N)c(S(=O)(=O)Cl)c1	OB(O)c1ccc(-c2ccccc2)cc1	54	292	190	Yes
	[3H]CNC(=O)[C@@H]1C[C@H](OCc2ccc(I)cc2)CN1	Cc1cnc(N)c(S(=O)(=O)Cl)c1	OCc1ccc(Cl)c(B(O)O)c1	54	292	194	Yes
	[3H]CNC(=O)[C@@H]1C[C@H](OCc2ccc(I)cc2)CN1	Cc1cnc(N)c(S(=O)(=O)Cl)c1	CONC(=O)c1ccc(B(O)O)cc1	54	292	196	Yes
	[3H]CNC(=O)[C@@H]1C[C@H](OCc2ccc(I)cc2)CN1	Cc1cnc(N)c(S(=O)(=O)Cl)c1	Cc1ccc(B(O)O)cc1Cl	54	292	200	Yes
	[3H]CNC(=O)[C@@H]1C[C@H](OCc2ccc(I)cc2)CN1	CS(=O)c1ccc(C=O)cc1	CC1(C)OB(c2cnc(N)nc2)OC1(C)C	54	149	36	No
	[3H]CNC(=O)[C@@H]1C[C@H](OCc2ccc(I)cc2)CN1	Cn1cnc(C=O)c1	CC1(C)OB(c2ccc3ccc(=O)[nH]c3c2)OC1(C)C	54	152	21	Yes
	[3H]CNC(=O)[C@@H]1C[C@H](OCc2ccc(I)cc2)CN1	Cc1[nH]nc(Cl)c1C=O	CC1(C)OB(c2ccc3ccc(=O)[nH]c3c2)OC1(C)C	54	153	21	Yes
	[3H]CNC(=O)[C@@H]1C[C@H](OCc2ccc(I)cc2)CN1	O=Cc1csnn1	COc1ccc(B(O)O)cc1Cl	54	248	186	No
	[3H]CNC(=O)[C@@H]1C[C@H](OCc2ccc(I)cc2)CN1	Cc1cc(C2(C(=O)O)CC2)on1	O=C(O)c1cccc(B(O)O)c1	54	56	137	No
	[3H]CNC(=O)[C@@H]1C[C@H](OCc2ccc(I)cc2)CN1	Cc1cc2ccc(C(=O)O)cn2c1	CC(C)Oc1ccc(F)cc1B(O)O	54	123	184	No
	[3H]CNC(=O)[C@@H]1C[C@H](OCc2ccc(I)cc2)CN1	Cc1cnc(N)c(S(=O)(=O)Cl)c1	missing	54	292	206	Yes
	[3H]CNC(=O)[C@@H]1C[C@@H](OCc2ccc(I)cc2)CN1	Cc1ccccc1S(=O)(=O)Cl	CCNC(=O)c1cccc(B(O)O)c1	55	277	174	No
	[3H]CNC(=O)[C@@H]1C[C@@H](OCc2ccc(I)cc2)CN1	Cc1cnc(N)c(S(=O)(=O)Cl)c1	CC1(C)OB(c2cnc(N)nc2)OC1(C)C	55	292	36	Yes
	[3H]CNC(=O)[C@@H]1C[C@@H](OCc2ccc(I)cc2)CN1	Cc1cnc(N)c(S(=O)(=O)Cl)c1	CC(C)(C)n1cc(B2OC(C)(C)C(C)(C)O2)cn1	55	292	40	Yes
	[3H]CNC(=O)[C@@H]1C[C@@H](OCc2ccc(I)cc2)CN1	Cc1cnc(N)c(S(=O)(=O)Cl)c1	CC1(C)OB(c2ccc3c(c2)CCOC3)OC1(C)C	55	292	66	Yes
	[3H]CNC(=O)[C@@H]1C[C@@H](OCc2ccc(I)cc2)CN1	Cc1cnc(N)c(S(=O)(=O)Cl)c1	CC1(C)OB(c2cccc(O)c2F)OC1(C)C	55	292	67	Yes
	[3H]CNC(=O)[C@@H]1C[C@@H](OCc2ccc(I)cc2)CN1	Cc1cnc(N)c(S(=O)(=O)Cl)c1	OB(O)c1ccc2c(c1)CCCO2	55	292	68	Yes
	[3H]CNC(=O)[C@@H]1C[C@@H](OCc2ccc(I)cc2)CN1	Cc1cnc(N)c(S(=O)(=O)Cl)c1	CC(C)(O)c1ccc(B2OC(C)(C)C(C)(C)O2)c(F)c1	55	292	77	Yes
	[3H]CNC(=O)[C@@H]1C[C@@H](OCc2ccc(I)cc2)CN1	Cc1cnc(N)c(S(=O)(=O)Cl)c1	OB(O)c1cccc2ccccc12	55	292	85	Yes
	[3H]CNC(=O)[C@@H]1C[C@@H](OCc2ccc(I)cc2)CN1	Cc1cnc(N)c(S(=O)(=O)Cl)c1	Cc1ccc(OC(C)C)c(B(O)O)c1	55	292	122	Yes
	[3H]CNC(=O)[C@@H]1C[C@@H](OCc2ccc(I)cc2)CN1	Cc1cnc(N)c(S(=O)(=O)Cl)c1	CCOc1ccccc1B(O)O	55	292	136	Yes
	[3H]CNC(=O)[C@@H]1C[C@@H](OCc2ccc(I)cc2)CN1	Cc1cnc(N)c(S(=O)(=O)Cl)c1	O=C(O)Cc1cccc(B(O)O)c1	55	292	142	Yes
	[3H]CNC(=O)[C@@H]1C[C@@H](OCc2ccc(I)cc2)CN1	Cc1cnc(N)c(S(=O)(=O)Cl)c1	OB(O)c1ccc(C(F)(F)F)c(F)c1	55	292	155	Yes
	[3H]CNC(=O)[C@@H]1C[C@@H](OCc2ccc(I)cc2)CN1	Cc1cnc(N)c(S(=O)(=O)Cl)c1	CCOc1cccc(B(O)O)c1	55	292	169	Yes
	[3H]CNC(=O)[C@@H]1C[C@@H](OCc2ccc(I)cc2)CN1	Cc1cnc(N)c(S(=O)(=O)Cl)c1	CC(C)Oc1ccc(F)cc1B(O)O	55	292	184	Yes
	[3H]CNC(=O)[C@@H]1C[C@@H](OCc2ccc(I)cc2)CN1	Cn1cnc(C=O)c1	CC1(C)OB(c2ccc3ccc(=O)[nH]c3c2)OC1(C)C	55	152	21	Yes
	[3H]CNC(=O)[C@@H]1C[C@@H](OCc2ccc(I)cc2)CN1	Cc1[nH]nc(Cl)c1C=O	CC1(C)OB(c2ccc3ccc(=O)[nH]c3c2)OC1(C)C	55	153	21	Yes
	[3H]CNC(=O)[C@@H]1C[C@@H](OCc2ccc(I)cc2)CN1	O=Cc1cn[nH]c1	CC1(C)OB(c2cccc3c2CNC3=O)OC1(C)C	55	169	31	No
	[3H]CNC(=O)[C@@H]1C[C@@H](OCc2ccc(I)cc2)CN1	Cc1cccc(-c2[nH]ncc2C=O)c1	O=C(O)c1cc(Cl)cc(B(O)O)c1	55	199	128	No
	[3H]CNC(=O)[C@@H]1C[C@@H](OCc2ccc(I)cc2)CN1	COC(=O)CCC=O	CCCc1ccc(B(O)O)cc1	55	228	95	No
	[3H]CNC(=O)[C@@H]1C[C@@H](OCc2ccc(I)cc2)CN1	Cc1nc2ccc(C(=O)O)cc2n1C	COc1ccc(C)cc1B(O)O	55	8	87	No
	[3H]CNC(=O)[C@@H]1C[C@@H](OCc2ccc(I)cc2)CN1	CCn1nc(C)c(C(=O)O)n1	OCc1ccc(Cl)c(B(O)O)c1	55	11	194	No
	[3H]CNC(=O)[C@@H]1C[C@@H](OCc2ccc(I)cc2)CN1	O=C(O)c1cc2occc2s1	COc1ccc(C(C)C)cc1B(O)O	55	81	116	No
	[3H]CNC(=O)[C@H]1C[C@@H](OCc2ccc(I)cc2)CN1	O=Cc1ccc(S(=O)(=O)Cl)cc1	CS(=O)(=O)c1ccc(B(O)O)cc1	56	271	138	No
	[3H]CNC(=O)[C@H]1C[C@@H](OCc2ccc(I)cc2)CN1	O=S(=O)(Cl)c1nnc[nH]1	O=C(O)c1ccc(B(O)O)cc1F	56	274	183	No
	[3H]CNC(=O)[C@H]1C[C@@H](OCc2ccc(I)cc2)CN1	Cc1cnc(N)c(S(=O)(=O)Cl)c1	Cc1ccc(C(N)=O)cc1B1OC(C)(C)C(C)(C)O1	56	292	44	Yes
	[3H]CNC(=O)[C@H]1C[C@@H](OCc2ccc(I)cc2)CN1	Cc1cnc(N)c(S(=O)(=O)Cl)c1	COC(=O)c1ccc(B2OC(C)(C)C(C)(C)O2)cc1F	56	292	75	Yes
	[3H]CNC(=O)[C@H]1C[C@@H](OCc2ccc(I)cc2)CN1	Cc1cnc(N)c(S(=O)(=O)Cl)c1	OB(O)c1ccc2ccccc2c1	56	292	106	Yes
	[3H]CNC(=O)[C@H]1C[C@@H](OCc2ccc(I)cc2)CN1	Cc1cnc(N)c(S(=O)(=O)Cl)c1	Cc1ccc(B(O)O)c(Cl)c1	56	292	113	Yes
	[3H]CNC(=O)[C@H]1C[C@@H](OCc2ccc(I)cc2)CN1	Cc1cnc(N)c(S(=O)(=O)Cl)c1	CS(=O)(=O)c1ccc(B(O)O)cc1	56	292	138	Yes
	[3H]CNC(=O)[C@H]1C[C@@H](OCc2ccc(I)cc2)CN1	Cc1cnc(N)c(S(=O)(=O)Cl)c1	O=C(O)c1cccc(B(O)O)c1F	56	292	147	Yes
	[3H]CNC(=O)[C@H]1C[C@@H](OCc2ccc(I)cc2)CN1	Cc1cnc(N)c(S(=O)(=O)Cl)c1	CCN(CC)Cc1ccc(B(O)O)cc1	56	292	171	Yes
	[3H]CNC(=O)[C@H]1C[C@@H](OCc2ccc(I)cc2)CN1	Cc1cnc(N)c(S(=O)(=O)Cl)c1	COc1cc(OC)cc(B(O)O)c1	56	292	177	Yes
	[3H]CNC(=O)[C@H]1C[C@@H](OCc2ccc(I)cc2)CN1	Cc1cnc(N)c(S(=O)(=O)Cl)c1	CC(C)Oc1ccc(F)cc1B(O)O	56	292	184	Yes
	[3H]CNC(=O)[C@H]1C[C@@H](OCc2ccc(I)cc2)CN1	Cc1cnc(N)c(S(=O)(=O)Cl)c1	CCCOc1ccc(B(O)O)cc1Cl	56	292	188	Yes
	[3H]CNC(=O)[C@H]1C[C@@H](OCc2ccc(I)cc2)CN1	Cc1cnc(N)c(S(=O)(=O)Cl)c1	COC(=O)c1cccc(B(O)O)c1F	56	292	189	Yes
	[3H]CNC(=O)[C@H]1C[C@@H](OCc2ccc(I)cc2)CN1	Cc1cnc(N)c(S(=O)(=O)Cl)c1	OB(O)c1ccc(OC(F)(F)F)cc1	56	292	202	Yes
	[3H]CNC(=O)[C@H]1C[C@@H](OCc2ccc(I)cc2)CN1	Cc1cnc(N)c(S(=O)(=O)Cl)c1	COC(=O)Cc1ccc(B(O)O)cc1	56	292	203	Yes
	[3H]CNC(=O)[C@H]1C[C@@H](OCc2ccc(I)cc2)CN1	Cn1cnc(C=O)c1	CC1(C)OB(c2ccc3ccc(=O)[nH]c3c2)OC1(C)C	56	152	21	Yes
	[3H]CNC(=O)[C@H]1C[C@@H](OCc2ccc(I)cc2)CN1	Cc1[nH]nc(Cl)c1C=O	CC1(C)OB(c2ccc3ccc(=O)[nH]c3c2)OC1(C)C	56	153	21	Yes
	[3H]CNC(=O)[C@H]1C[C@@H](OCc2ccc(I)cc2)CN1	O=C1Cc2c(C(=O)O)ccnc2N1	Cc1ccc(B(O)O)cc1Cl	56	7	200	No
	[3H]CNC(=O)[C@H]1C[C@@H](OCc2ccc(I)cc2)CN1	CCn1nc(C)c(C(=O)O)n1	CCOc1ccccc1B(O)O	56	11	136	No
	[3H]CNC(=O)[C@H]1C[C@@H](OCc2ccc(I)cc2)CN1	O=C(O)C1(n2cccn2)CC1	CCCCc1ccc(B(O)O)cc1	56	104	179	No
	[3H]CNC(=O)[C@H]1C[C@H](OCc2ccc(I)cc2)CN1	Cc1cnc(N)c(S(=O)(=O)Cl)c1	CC1(C)OB(c2ccc(S(C)(=O)=O)cc2)OC1(C)C	57	292	2	Yes
	[3H]CNC(=O)[C@H]1C[C@H](OCc2ccc(I)cc2)CN1	Cc1cnc(N)c(S(=O)(=O)Cl)c1	CN(C)CCc1ccc(B(O)O)cc1	57	292	7	Yes
	[3H]CNC(=O)[C@H]1C[C@H](OCc2ccc(I)cc2)CN1	Cc1cnc(N)c(S(=O)(=O)Cl)c1	Cc1nc2ccc(B3OC(C)(C)C(C)(C)O3)cc2o1	57	292	14	Yes
	[3H]CNC(=O)[C@H]1C[C@H](OCc2ccc(I)cc2)CN1	Cc1cnc(N)c(S(=O)(=O)Cl)c1	CC1(C)OB(c2cnc(N)nc2)OC1(C)C	57	292	36	Yes
	[3H]CNC(=O)[C@H]1C[C@H](OCc2ccc(I)cc2)CN1	Cc1cnc(N)c(S(=O)(=O)Cl)c1	CC(C)(C)n1cc(B2OC(C)(C)C(C)(C)O2)cn1	57	292	40	Yes
	[3H]CNC(=O)[C@H]1C[C@H](OCc2ccc(I)cc2)CN1	Cc1cnc(N)c(S(=O)(=O)Cl)c1	CC1(C)OB(c2cnn(-c3ccncc3)c2)OC1(C)C	57	292	48	Yes
	[3H]CNC(=O)[C@H]1C[C@H](OCc2ccc(I)cc2)CN1	Cc1cnc(N)c(S(=O)(=O)Cl)c1	OB(O)c1cccc2c1OCC2	57	292	63	Yes
	[3H]CNC(=O)[C@H]1C[C@H](OCc2ccc(I)cc2)CN1	Cc1cnc(N)c(S(=O)(=O)Cl)c1	COC(=O)c1ccc(B2OC(C)(C)C(C)(C)O2)cc1F	57	292	75	Yes
	[3H]CNC(=O)[C@H]1C[C@H](OCc2ccc(I)cc2)CN1	Cc1cnc(N)c(S(=O)(=O)Cl)c1	OB(O)c1cncnc1	57	292	76	Yes
	[3H]CNC(=O)[C@H]1C[C@H](OCc2ccc(I)cc2)CN1	Cc1cnc(N)c(S(=O)(=O)Cl)c1	COc1ccc2cc(B(O)O)ccc2c1	57	292	91	Yes
	[3H]CNC(=O)[C@H]1C[C@H](OCc2ccc(I)cc2)CN1	Cc1cnc(N)c(S(=O)(=O)Cl)c1	OB(O)c1ccc(Cl)c(F)c1	57	292	94	Yes
	[3H]CNC(=O)[C@H]1C[C@H](OCc2ccc(I)cc2)CN1	Cc1cnc(N)c(S(=O)(=O)Cl)c1	OB(O)c1ccc(Oc2ccccc2)cc1	57	292	99	Yes
	[3H]CNC(=O)[C@H]1C[C@H](OCc2ccc(I)cc2)CN1	Cc1cnc(N)c(S(=O)(=O)Cl)c1	COc1ccc(C(C)C)cc1B(O)O	57	292	116	Yes
	[3H]CNC(=O)[C@H]1C[C@H](OCc2ccc(I)cc2)CN1	Cc1cnc(N)c(S(=O)(=O)Cl)c1	OB(O)c1ccc(Cl)c(Cl)c1	57	292	145	Yes
	[3H]CNC(=O)[C@H]1C[C@H](OCc2ccc(I)cc2)CN1	Cc1cnc(N)c(S(=O)(=O)Cl)c1	N#Cc1ccc(B(O)O)cc1F	57	292	154	Yes
	[3H]CNC(=O)[C@H]1C[C@H](OCc2ccc(I)cc2)CN1	Cc1cnc(N)c(S(=O)(=O)Cl)c1	Cc1cc(B(O)O)c(C)cc1F	57	292	164	Yes
	[3H]CNC(=O)[C@H]1C[C@H](OCc2ccc(I)cc2)CN1	Cc1cnc(N)c(S(=O)(=O)Cl)c1	CC(=O)Nc1cccc(B(O)O)c1	57	292	172	Yes
	[3H]CNC(=O)[C@H]1C[C@H](OCc2ccc(I)cc2)CN1	Cc1cnc(N)c(S(=O)(=O)Cl)c1	O=C(O)c1ccc(B(O)O)cc1F	57	292	183	Yes
	[3H]CNC(=O)[C@H]1C[C@H](OCc2ccc(I)cc2)CN1	Cc1cnc(N)c(S(=O)(=O)Cl)c1	OB(O)c1ccc(OC(F)(F)F)cc1	57	292	202	Yes
	[3H]CNC(=O)[C@H]1C[C@H](OCc2ccc(I)cc2)CN1	Cn1cnc(C=O)c1	CC1(C)OB(c2ccc3ccc(=O)[nH]c3c2)OC1(C)C	57	152	21	Yes
	[3H]CNC(=O)[C@H]1C[C@H](OCc2ccc(I)cc2)CN1	Cc1[nH]nc(Cl)c1C=O	CC1(C)OB(c2ccc3ccc(=O)[nH]c3c2)OC1(C)C	57	153	21	Yes
	[3H]CNC(=O)[C@H]1C[C@H](OCc2ccc(I)cc2)CN1	Cn1cc(C=O)c(-c2cccnc2)n1	OB(O)c1ccc2c(c1)CCCO2	57	184	68	No
	[3H]CNC(=O)[C@H]1C[C@H](OCc2ccc(I)cc2)CN1	Cc1ccncc1CCC=O	O=C(O)c1cccc(B(O)O)c1F	57	203	147	No
	[3H]CNC(=O)[C@H]1C[C@H](OCc2ccc(I)cc2)CN1	O=Cc1ccc(-c2cccnc2)o1	CC1(C)OB(c2cnc(N)nc2)OC1(C)C	57	205	36	No
	[3H]CNC(=O)[C@H]1C[C@H](OCc2ccc(I)cc2)CN1	O=Cc1ccc(-c2nn[nH]n2)cc1	OB(O)c1ccc(Oc2ccccc2)cc1	57	236	99	No
	[3H]CNC(=O)[C@H]1C[C@H](OCc2ccc(I)cc2)CN1	Cc1cnc(N)c(S(=O)(=O)Cl)c1	missing	57	292	206	Yes
	[3H]CNC(=O)[C@@H]1C[C@H](OCc2cccc(I)c2)CN1	N#Cc1ccc(S(=O)(=O)Cl)cc1	COc1ccc(C(C)C)cc1B(O)O	58	266	116	No
	[3H]CNC(=O)[C@@H]1C[C@H](OCc2cccc(I)c2)CN1	O=Cc1ccc(S(=O)(=O)Cl)cc1	CC1(C)OB(c2ccc(C3(N)CCCC3)cc2)OC1(C)C	58	271	27	No
	[3H]CNC(=O)[C@@H]1C[C@H](OCc2cccc(I)c2)CN1	Cn1ccnc1S(=O)(=O)Cl	CCCc1ccc(B(O)O)cc1	58	272	95	No
	[3H]CNC(=O)[C@@H]1C[C@H](OCc2cccc(I)c2)CN1	Cc1ccccc1S(=O)(=O)Cl	CC1(C)OB(c2cccc3c2CNC3=O)OC1(C)C	58	277	31	No
	[3H]CNC(=O)[C@@H]1C[C@H](OCc2cccc(I)c2)CN1	Cc1ccccc1S(=O)(=O)Cl	O=C(O)c1cc(B(O)O)ccc1Cl	58	277	59	No
	[3H]CNC(=O)[C@@H]1C[C@H](OCc2cccc(I)c2)CN1	Cc1ccccc1S(=O)(=O)Cl	COc1cc(OC)cc(B(O)O)c1	58	277	177	No
	[3H]CNC(=O)[C@@H]1C[C@H](OCc2cccc(I)c2)CN1	Cc1cnc(N)c(S(=O)(=O)Cl)c1	CC1(C)OB(c2cccc(S(N)(=O)=O)c2)OC1(C)C	58	292	6	Yes
	[3H]CNC(=O)[C@@H]1C[C@H](OCc2cccc(I)c2)CN1	Cc1cnc(N)c(S(=O)(=O)Cl)c1	CC(C)c1nn(C)cc1B1OC(C)(C)C(C)(C)O1	58	292	24	Yes
	[3H]CNC(=O)[C@@H]1C[C@H](OCc2cccc(I)c2)CN1	Cc1cnc(N)c(S(=O)(=O)Cl)c1	CC1(C)OB(c2cccc3c2CNC3=O)OC1(C)C	58	292	31	Yes
	[3H]CNC(=O)[C@@H]1C[C@H](OCc2cccc(I)c2)CN1	Cc1cnc(N)c(S(=O)(=O)Cl)c1	COc1cc(B(O)O)ccc1Cl	58	292	32	Yes
	[3H]CNC(=O)[C@@H]1C[C@H](OCc2cccc(I)c2)CN1	Cc1cnc(N)c(S(=O)(=O)Cl)c1	CC1(C)OB(c2cnc(N)nc2)OC1(C)C	58	292	36	Yes
	[3H]CNC(=O)[C@@H]1C[C@H](OCc2cccc(I)c2)CN1	Cc1cnc(N)c(S(=O)(=O)Cl)c1	CC1(C)OB(c2cnn(-c3ccncc3)c2)OC1(C)C	58	292	48	Yes
	[3H]CNC(=O)[C@@H]1C[C@H](OCc2cccc(I)c2)CN1	Cc1cnc(N)c(S(=O)(=O)Cl)c1	CNC(=O)Nc1ccc(B2OC(C)(C)C(C)(C)O2)cc1	58	292	49	Yes
	[3H]CNC(=O)[C@@H]1C[C@H](OCc2cccc(I)c2)CN1	Cc1cnc(N)c(S(=O)(=O)Cl)c1	OB(O)c1ccc2c(c1)CCC2	58	292	50	Yes
	[3H]CNC(=O)[C@@H]1C[C@H](OCc2cccc(I)c2)CN1	Cc1cnc(N)c(S(=O)(=O)Cl)c1	OB(O)c1cccc(Cl)c1F	58	292	53	Yes
	[3H]CNC(=O)[C@@H]1C[C@H](OCc2cccc(I)c2)CN1	Cc1cnc(N)c(S(=O)(=O)Cl)c1	CC1(C)OB(C2=CCNCC2)OC1(C)C	58	292	72	Yes
	[3H]CNC(=O)[C@@H]1C[C@H](OCc2cccc(I)c2)CN1	Cc1cnc(N)c(S(=O)(=O)Cl)c1	CC(O)c1ccc(B(O)O)cc1	58	292	78	Yes
	[3H]CNC(=O)[C@@H]1C[C@H](OCc2cccc(I)c2)CN1	Cc1cnc(N)c(S(=O)(=O)Cl)c1	CC(C)Oc1ccc(B(O)O)cc1F	58	292	92	Yes
	[3H]CNC(=O)[C@@H]1C[C@H](OCc2cccc(I)c2)CN1	Cc1cnc(N)c(S(=O)(=O)Cl)c1	COC(=O)c1cccc(B(O)O)c1	58	292	93	Yes
	[3H]CNC(=O)[C@@H]1C[C@H](OCc2cccc(I)c2)CN1	Cc1cnc(N)c(S(=O)(=O)Cl)c1	CC(C)(C)c1ccc(B(O)O)cc1	58	292	98	Yes
	[3H]CNC(=O)[C@@H]1C[C@H](OCc2cccc(I)c2)CN1	Cc1cnc(N)c(S(=O)(=O)Cl)c1	OB(O)c1ccc(Oc2ccccc2)cc1	58	292	99	Yes
	[3H]CNC(=O)[C@@H]1C[C@H](OCc2cccc(I)c2)CN1	Cc1cnc(N)c(S(=O)(=O)Cl)c1	CCc1ccc(B(O)O)cc1	58	292	119	Yes
	[3H]CNC(=O)[C@@H]1C[C@H](OCc2cccc(I)c2)CN1	Cc1cnc(N)c(S(=O)(=O)Cl)c1	COc1c(C)cc(B(O)O)cc1C	58	292	123	Yes
	[3H]CNC(=O)[C@@H]1C[C@H](OCc2cccc(I)c2)CN1	Cc1cnc(N)c(S(=O)(=O)Cl)c1	CCOC(=O)c1cccc(B(O)O)c1	58	292	130	Yes
	[3H]CNC(=O)[C@@H]1C[C@H](OCc2cccc(I)c2)CN1	Cc1cnc(N)c(S(=O)(=O)Cl)c1	Nc1cc(B(O)O)ccc1F	58	292	140	Yes
	[3H]CNC(=O)[C@@H]1C[C@H](OCc2cccc(I)c2)CN1	Cc1cnc(N)c(S(=O)(=O)Cl)c1	CC(C)(C)C1CC=C(B(O)O)CC1	58	292	150	Yes
	[3H]CNC(=O)[C@@H]1C[C@H](OCc2cccc(I)c2)CN1	Cc1cnc(N)c(S(=O)(=O)Cl)c1	OB(O)c1ccc(C(F)(F)F)c(F)c1	58	292	155	Yes
	[3H]CNC(=O)[C@@H]1C[C@H](OCc2cccc(I)c2)CN1	Cc1cnc(N)c(S(=O)(=O)Cl)c1	Cc1cc(B(O)O)c(C)cc1F	58	292	164	Yes
	[3H]CNC(=O)[C@@H]1C[C@H](OCc2cccc(I)c2)CN1	Cc1cnc(N)c(S(=O)(=O)Cl)c1	[2H]c1c([2H])c([2H])c(B(O)O)c([2H])c1[2H]	58	292	191	Yes
	[3H]CNC(=O)[C@@H]1C[C@H](OCc2cccc(I)c2)CN1	Cc1cnc(N)c(S(=O)(=O)Cl)c1	CC(=O)c1ccc(B(O)O)cc1	58	292	192	Yes
	[3H]CNC(=O)[C@@H]1C[C@H](OCc2cccc(I)c2)CN1	Cc1cnc(N)c(S(=O)(=O)Cl)c1	OCc1ccc(Cl)c(B(O)O)c1	58	292	194	Yes
	[3H]CNC(=O)[C@@H]1C[C@H](OCc2cccc(I)c2)CN1	Cc1cnc(N)c(S(=O)(=O)Cl)c1	CCCNC(=O)c1cccc(B(O)O)c1	58	292	197	Yes
	[3H]CNC(=O)[C@@H]1C[C@H](OCc2cccc(I)c2)CN1	Cc1cnc(N)c(S(=O)(=O)Cl)c1	COC(=O)Cc1ccc(B(O)O)cc1	58	292	203	Yes
	[3H]CNC(=O)[C@@H]1C[C@H](OCc2cccc(I)c2)CN1	Cn1cnc(C=O)c1	CC1(C)OB(c2ccc3ccc(=O)[nH]c3c2)OC1(C)C	58	152	21	Yes
	[3H]CNC(=O)[C@@H]1C[C@H](OCc2cccc(I)c2)CN1	O=Cc1cccc(Cc2c[nH]cn2)c1	COc1ncc(B(O)O)cc1Cl	58	160	162	No
	[3H]CNC(=O)[C@@H]1C[C@H](OCc2cccc(I)c2)CN1	Cn1ncc(CCC(=O)O)n1	CC1(C)OB(c2cnc(N)nc2)OC1(C)C	58	2	36	No
	[3H]CNC(=O)[C@@H]1C[C@H](OCc2cccc(I)c2)CN1	CCC(O)Cn1cc(C(=O)O)nn1	CCCc1ccc(B(O)O)cc1	58	55	95	No
	[3H]CNC(=O)[C@@H]1C[C@H](OCc2cccc(I)c2)CN1	Cc1cc(C2(C(=O)O)CC2)on1	CCCc1ccc(B(O)O)cc1	58	56	95	No
	[3H]CNC(=O)[C@@H]1C[C@H](OCc2cccc(I)c2)CN1	N#Cc1nc(C(=O)O)ccc1Cl	N#Cc1cc(B(O)O)ccc1Cl	58	57	121	No
	[3H]CNC(=O)[C@@H]1C[C@H](OCc2cccc(I)c2)CN1	O=C(O)/C=C/c1ccc2c(c1)CCO2	CCOC(=O)c1ccc(B(O)O)cc1F	58	63	199	No
	[3H]CNC(=O)[C@@H]1C[C@@H](OCc2cccc(I)c2)CN1	COc1cccc(S(=O)(=O)Cl)c1	CC1(C)OB(c2cnc(N)nc2)OC1(C)C	59	275	36	No
	[3H]CNC(=O)[C@@H]1C[C@@H](OCc2cccc(I)c2)CN1	Cc1ccccc1S(=O)(=O)Cl	COc1cc(C(=O)O)ccc1B(O)O	59	277	182	No
	[3H]CNC(=O)[C@@H]1C[C@@H](OCc2cccc(I)c2)CN1	COc1cncc(S(=O)(=O)Cl)c1	CCCc1ccc(B(O)O)cc1	59	287	95	No
	[3H]CNC(=O)[C@@H]1C[C@@H](OCc2cccc(I)c2)CN1	Cc1cnc(N)c(S(=O)(=O)Cl)c1	CC1(C)OB(c2cccc(S(N)(=O)=O)c2)OC1(C)C	59	292	6	Yes
	[3H]CNC(=O)[C@@H]1C[C@@H](OCc2cccc(I)c2)CN1	Cc1cnc(N)c(S(=O)(=O)Cl)c1	CC1(C)OB(c2ccc3c(c2)CCCNC3=O)OC1(C)C	59	292	22	Yes
	[3H]CNC(=O)[C@@H]1C[C@@H](OCc2cccc(I)c2)CN1	Cc1cnc(N)c(S(=O)(=O)Cl)c1	OB(O)c1cccc2c1OCCCO2	59	292	23	Yes
	[3H]CNC(=O)[C@@H]1C[C@@H](OCc2cccc(I)c2)CN1	Cc1cnc(N)c(S(=O)(=O)Cl)c1	Cc1cc(F)ccc1B(O)O	59	292	39	Yes
	[3H]CNC(=O)[C@@H]1C[C@@H](OCc2cccc(I)c2)CN1	Cc1cnc(N)c(S(=O)(=O)Cl)c1	CC(C)(C)n1cc(B2OC(C)(C)C(C)(C)O2)cn1	59	292	40	Yes
	[3H]CNC(=O)[C@@H]1C[C@@H](OCc2cccc(I)c2)CN1	Cc1cnc(N)c(S(=O)(=O)Cl)c1	CN(C)c1cc(B2OC(C)(C)C(C)(C)O2)ccn1	59	292	51	Yes
	[3H]CNC(=O)[C@@H]1C[C@@H](OCc2cccc(I)c2)CN1	Cc1cnc(N)c(S(=O)(=O)Cl)c1	COc1ccc(B(O)O)cc1C#N	59	292	64	Yes
	[3H]CNC(=O)[C@@H]1C[C@@H](OCc2cccc(I)c2)CN1	Cc1cnc(N)c(S(=O)(=O)Cl)c1	OB(O)c1cccc(OC(F)(F)F)c1	59	292	102	Yes
	[3H]CNC(=O)[C@@H]1C[C@@H](OCc2cccc(I)c2)CN1	Cc1cnc(N)c(S(=O)(=O)Cl)c1	COc1ccc(C(C)C)cc1B(O)O	59	292	116	Yes
	[3H]CNC(=O)[C@@H]1C[C@@H](OCc2cccc(I)c2)CN1	Cc1cnc(N)c(S(=O)(=O)Cl)c1	CCOc1ncccc1B(O)O	59	292	127	Yes
	[3H]CNC(=O)[C@@H]1C[C@@H](OCc2cccc(I)c2)CN1	Cc1cnc(N)c(S(=O)(=O)Cl)c1	CCOC(=O)c1cccc(B(O)O)c1	59	292	130	Yes
	[3H]CNC(=O)[C@@H]1C[C@@H](OCc2cccc(I)c2)CN1	Cc1cnc(N)c(S(=O)(=O)Cl)c1	Cc1cccc(B(O)O)c1	59	292	131	Yes
	[3H]CNC(=O)[C@@H]1C[C@@H](OCc2cccc(I)c2)CN1	Cc1cnc(N)c(S(=O)(=O)Cl)c1	OB(O)c1cc(Cl)cc(Cl)c1	59	292	146	Yes
	[3H]CNC(=O)[C@@H]1C[C@@H](OCc2cccc(I)c2)CN1	Cc1cnc(N)c(S(=O)(=O)Cl)c1	OCCc1cccc(B(O)O)c1	59	292	153	Yes
	[3H]CNC(=O)[C@@H]1C[C@@H](OCc2cccc(I)c2)CN1	Cc1cnc(N)c(S(=O)(=O)Cl)c1	COC(=O)c1cc(Cl)cc(B(O)O)c1	59	292	161	Yes
	[3H]CNC(=O)[C@@H]1C[C@@H](OCc2cccc(I)c2)CN1	Cc1cnc(N)c(S(=O)(=O)Cl)c1	OB(O)c1cc(F)cc(F)c1	59	292	163	Yes
	[3H]CNC(=O)[C@@H]1C[C@@H](OCc2cccc(I)c2)CN1	Cc1cnc(N)c(S(=O)(=O)Cl)c1	CCN(CC)Cc1ccc(B(O)O)cc1	59	292	171	Yes
	[3H]CNC(=O)[C@@H]1C[C@@H](OCc2cccc(I)c2)CN1	Cc1cnc(N)c(S(=O)(=O)Cl)c1	O=C(O)COc1cc(F)cc(B(O)O)c1	59	292	173	Yes
	[3H]CNC(=O)[C@@H]1C[C@@H](OCc2cccc(I)c2)CN1	Cc1cnc(N)c(S(=O)(=O)Cl)c1	OCc1ccc(Cl)c(B(O)O)c1	59	292	194	Yes
	[3H]CNC(=O)[C@@H]1C[C@@H](OCc2cccc(I)c2)CN1	Cc1cnc(N)c(S(=O)(=O)Cl)c1	CONC(=O)c1ccc(B(O)O)cc1	59	292	196	Yes
	[3H]CNC(=O)[C@@H]1C[C@@H](OCc2cccc(I)c2)CN1	Cn1cnc(C=O)c1	CC1(C)OB(c2ccc3ccc(=O)[nH]c3c2)OC1(C)C	59	152	21	Yes
	[3H]CNC(=O)[C@@H]1C[C@@H](OCc2cccc(I)c2)CN1	Cc1[nH]nc(Cl)c1C=O	CC1(C)OB(c2ccc3ccc(=O)[nH]c3c2)OC1(C)C	59	153	21	Yes
	[3H]CNC(=O)[C@@H]1C[C@@H](OCc2cccc(I)c2)CN1	Cn1cc(C=O)cn1	COc1ccc(C)cc1B(O)O	59	232	87	No
	[3H]CNC(=O)[C@@H]1C[C@@H](OCc2cccc(I)c2)CN1	Cc1cc(C2(C(=O)O)CC2)on1	CC1(C)OB(c2ccc(S(C)(=O)=O)cc2)OC1(C)C	59	56	2	No
	[3H]CNC(=O)[C@@H]1C[C@@H](OCc2cccc(I)c2)CN1	N#Cc1nc(C(=O)O)ccc1Cl	CNC(=O)c1ccc(B2OC(C)(C)C(C)(C)O2)cc1C	59	57	46	No
	[3H]CNC(=O)[C@@H]1C[C@@H](OCc2cccc(I)c2)CN1	O=C(O)C1=NOC(c2ccccc2)C1	CC1(C)OB(c2cnc(N)nc2)OC1(C)C	59	127	36	No
	[3H]CNC(=O)[C@@H]1C[C@@H](OCc2cccc(I)c2)CN1	Cc1cnc(N)c(S(=O)(=O)Cl)c1	missing	59	292	206	Yes
	[3H]CNC(=O)[C@H]1C[C@@H](OCc2cccc(I)c2)CN1	Cc1cnc(N)c(S(=O)(=O)Cl)c1	CC1(C)Cc2cc(B3OC(C)(C)C(C)(C)O3)ccc2O1	60	292	11	Yes
	[3H]CNC(=O)[C@H]1C[C@@H](OCc2cccc(I)c2)CN1	Cc1cnc(N)c(S(=O)(=O)Cl)c1	CC1(C)OB(c2ccc(C3(CO)CC3)cc2)OC1(C)C	60	292	13	Yes
	[3H]CNC(=O)[C@H]1C[C@@H](OCc2cccc(I)c2)CN1	Cc1cnc(N)c(S(=O)(=O)Cl)c1	CC1(C)OB(c2cccc3c2CCO3)OC1(C)C	60	292	15	Yes
	[3H]CNC(=O)[C@H]1C[C@@H](OCc2cccc(I)c2)CN1	Cc1cnc(N)c(S(=O)(=O)Cl)c1	CC1(C)OB(c2ccc3ccc(=O)[nH]c3c2)OC1(C)C	60	292	21	Yes
	[3H]CNC(=O)[C@H]1C[C@@H](OCc2cccc(I)c2)CN1	Cc1cnc(N)c(S(=O)(=O)Cl)c1	CC1(C)OB(c2cccc(Cn3cccn3)c2)OC1(C)C	60	292	25	Yes
	[3H]CNC(=O)[C@H]1C[C@@H](OCc2cccc(I)c2)CN1	Cc1cnc(N)c(S(=O)(=O)Cl)c1	Cc1ccc2cc(B(O)O)ccc2n1	60	292	42	Yes
	[3H]CNC(=O)[C@H]1C[C@@H](OCc2cccc(I)c2)CN1	Cc1cnc(N)c(S(=O)(=O)Cl)c1	COc1ccc(B(O)O)cc1F	60	292	69	Yes
	[3H]CNC(=O)[C@H]1C[C@@H](OCc2cccc(I)c2)CN1	Cc1cnc(N)c(S(=O)(=O)Cl)c1	CCN(CC)c1ncc(B(O)O)cn1	60	292	81	Yes
	[3H]CNC(=O)[C@H]1C[C@@H](OCc2cccc(I)c2)CN1	Cc1cnc(N)c(S(=O)(=O)Cl)c1	CCCc1ccc(B(O)O)cc1	60	292	95	Yes
	[3H]CNC(=O)[C@H]1C[C@@H](OCc2cccc(I)c2)CN1	Cc1cnc(N)c(S(=O)(=O)Cl)c1	OB(O)c1ccc(Oc2ccccc2)cc1	60	292	99	Yes
	[3H]CNC(=O)[C@H]1C[C@@H](OCc2cccc(I)c2)CN1	Cc1cnc(N)c(S(=O)(=O)Cl)c1	OB(O)c1cccc(-c2ccccc2)c1	60	292	115	Yes
	[3H]CNC(=O)[C@H]1C[C@@H](OCc2cccc(I)c2)CN1	Cc1cnc(N)c(S(=O)(=O)Cl)c1	CCOc1ncccc1B(O)O	60	292	127	Yes
	[3H]CNC(=O)[C@H]1C[C@@H](OCc2cccc(I)c2)CN1	Cc1cnc(N)c(S(=O)(=O)Cl)c1	OB(O)c1ccc(Cl)c(Cl)c1	60	292	145	Yes
	[3H]CNC(=O)[C@H]1C[C@@H](OCc2cccc(I)c2)CN1	Cc1cnc(N)c(S(=O)(=O)Cl)c1	COC(=O)c1ccc(B(O)O)c(F)c1	60	292	156	Yes
	[3H]CNC(=O)[C@H]1C[C@@H](OCc2cccc(I)c2)CN1	Cc1cnc(N)c(S(=O)(=O)Cl)c1	CC(C)(C)OCc1ccc(B(O)O)cc1	60	292	178	Yes
	[3H]CNC(=O)[C@H]1C[C@@H](OCc2cccc(I)c2)CN1	Cc1cnc(N)c(S(=O)(=O)Cl)c1	CCNC(=O)c1ccc(B(O)O)cc1	60	292	180	Yes
	[3H]CNC(=O)[C@H]1C[C@@H](OCc2cccc(I)c2)CN1	Cc1cnc(N)c(S(=O)(=O)Cl)c1	O=C(O)CCc1cccc(B(O)O)c1	60	292	195	Yes
	[3H]CNC(=O)[C@H]1C[C@@H](OCc2cccc(I)c2)CN1	Cc1cnc(N)c(S(=O)(=O)Cl)c1	CCCNC(=O)c1cccc(B(O)O)c1	60	292	197	Yes
	[3H]CNC(=O)[C@H]1C[C@@H](OCc2cccc(I)c2)CN1	Cc1cnc(N)c(S(=O)(=O)Cl)c1	COc1cc(B(O)O)ccc1C	60	292	201	Yes
	[3H]CNC(=O)[C@H]1C[C@@H](OCc2cccc(I)c2)CN1	Cc1cnc(N)c(S(=O)(=O)Cl)c1	COc1ccc(B(O)O)cc1OC(C)C	60	292	204	Yes
	[3H]CNC(=O)[C@H]1C[C@@H](OCc2cccc(I)c2)CN1	Cn1cnc(C=O)c1	CC1(C)OB(c2ccc3ccc(=O)[nH]c3c2)OC1(C)C	60	152	21	Yes
	[3H]CNC(=O)[C@H]1C[C@@H](OCc2cccc(I)c2)CN1	Cc1[nH]nc(Cl)c1C=O	CC1(C)OB(c2ccc3ccc(=O)[nH]c3c2)OC1(C)C	60	153	21	Yes
	[3H]CNC(=O)[C@H]1C[C@@H](OCc2cccc(I)c2)CN1	O=Cc1cccc(Cc2c[nH]cn2)c1	CCOc1cccc(B(O)O)c1	60	160	169	No
	[3H]CNC(=O)[C@H]1C[C@@H](OCc2cccc(I)c2)CN1	Cc1ccccc1-n1cc(C=O)cn1	COc1cc(B(O)O)cc(C(=O)O)c1	60	185	148	No
	[3H]CNC(=O)[C@H]1C[C@@H](OCc2cccc(I)c2)CN1	N#CCCCOc1cccc(C=O)c1	CC1(C)OB(c2cnc(N)nc2)OC1(C)C	60	206	36	No
	[3H]CNC(=O)[C@H]1C[C@@H](OCc2cccc(I)c2)CN1	CCOc1cccc(CC(=O)O)n1	CS(=O)(=O)c1ccc(B(O)O)cc1	60	133	138	No
	[3H]CNC(=O)[C@H]1C[C@H](OCc2cccc(I)c2)CN1	Cc1cnc(N)c(S(=O)(=O)Cl)c1	Cc1ccc(C(=O)O)cc1B1OC(C)(C)C(C)(C)O1	61	292	3	Yes
	[3H]CNC(=O)[C@H]1C[C@H](OCc2cccc(I)c2)CN1	Cc1cnc(N)c(S(=O)(=O)Cl)c1	COC(=O)c1cc(B2OC(C)(C)C(C)(C)O2)ccc1O	61	292	10	Yes
	[3H]CNC(=O)[C@H]1C[C@H](OCc2cccc(I)c2)CN1	Cc1cnc(N)c(S(=O)(=O)Cl)c1	CC1(C)Cc2cc(B3OC(C)(C)C(C)(C)O3)ccc2O1	61	292	11	Yes
	[3H]CNC(=O)[C@H]1C[C@H](OCc2cccc(I)c2)CN1	Cc1cnc(N)c(S(=O)(=O)Cl)c1	OCc1ccc(B(O)O)cc1Cl	61	292	18	Yes
	[3H]CNC(=O)[C@H]1C[C@H](OCc2cccc(I)c2)CN1	Cc1cnc(N)c(S(=O)(=O)Cl)c1	CC1(C)OB(c2cccc(O)c2)OC1(C)C	61	292	29	Yes
	[3H]CNC(=O)[C@H]1C[C@H](OCc2cccc(I)c2)CN1	Cc1cnc(N)c(S(=O)(=O)Cl)c1	OB(O)c1ccc(F)nc1	61	292	35	Yes
	[3H]CNC(=O)[C@H]1C[C@H](OCc2cccc(I)c2)CN1	Cc1cnc(N)c(S(=O)(=O)Cl)c1	CC1(C)OB(c2ccc(C3CCC(=O)N3)cc2)OC1(C)C	61	292	38	Yes
	[3H]CNC(=O)[C@H]1C[C@H](OCc2cccc(I)c2)CN1	Cc1cnc(N)c(S(=O)(=O)Cl)c1	COc1ncc(B2OC(C)(C)C(C)(C)O2)cn1	61	292	43	Yes
	[3H]CNC(=O)[C@H]1C[C@H](OCc2cccc(I)c2)CN1	Cc1cnc(N)c(S(=O)(=O)Cl)c1	CC1Cc2cc(B(O)O)ccc2O1	61	292	61	Yes
	[3H]CNC(=O)[C@H]1C[C@H](OCc2cccc(I)c2)CN1	Cc1cnc(N)c(S(=O)(=O)Cl)c1	OB(O)c1ccc2c(c1)CCCO2	61	292	68	Yes
	[3H]CNC(=O)[C@H]1C[C@H](OCc2cccc(I)c2)CN1	Cc1cnc(N)c(S(=O)(=O)Cl)c1	Nc1cc(B(O)O)ccc1Cl	61	292	80	Yes
	[3H]CNC(=O)[C@H]1C[C@H](OCc2cccc(I)c2)CN1	Cc1cnc(N)c(S(=O)(=O)Cl)c1	OB(O)c1ccc2ccc(O)cc2c1	61	292	82	Yes
	[3H]CNC(=O)[C@H]1C[C@H](OCc2cccc(I)c2)CN1	Cc1cnc(N)c(S(=O)(=O)Cl)c1	OCc1ccc(B(O)O)cc1	61	292	89	Yes
	[3H]CNC(=O)[C@H]1C[C@H](OCc2cccc(I)c2)CN1	Cc1cnc(N)c(S(=O)(=O)Cl)c1	OB(O)c1cccc(Cl)c1	61	292	90	Yes
	[3H]CNC(=O)[C@H]1C[C@H](OCc2cccc(I)c2)CN1	Cc1cnc(N)c(S(=O)(=O)Cl)c1	COc1ccc2cc(B(O)O)ccc2c1	61	292	91	Yes
	[3H]CNC(=O)[C@H]1C[C@H](OCc2cccc(I)c2)CN1	Cc1cnc(N)c(S(=O)(=O)Cl)c1	CC(C)(C)c1ccc(B(O)O)cc1	61	292	98	Yes
	[3H]CNC(=O)[C@H]1C[C@H](OCc2cccc(I)c2)CN1	Cc1cnc(N)c(S(=O)(=O)Cl)c1	CC(C)Cc1ccc(B(O)O)cc1	61	292	103	Yes
	[3H]CNC(=O)[C@H]1C[C@H](OCc2cccc(I)c2)CN1	Cc1cnc(N)c(S(=O)(=O)Cl)c1	OB(O)c1cc(F)c(F)c(F)c1	61	292	104	Yes
	[3H]CNC(=O)[C@H]1C[C@H](OCc2cccc(I)c2)CN1	Cc1cnc(N)c(S(=O)(=O)Cl)c1	CCOc1ccc(B(O)O)cc1	61	292	110	Yes
	[3H]CNC(=O)[C@H]1C[C@H](OCc2cccc(I)c2)CN1	Cc1cnc(N)c(S(=O)(=O)Cl)c1	Cc1ccc(OC(C)C)c(B(O)O)c1	61	292	122	Yes
	[3H]CNC(=O)[C@H]1C[C@H](OCc2cccc(I)c2)CN1	Cc1cnc(N)c(S(=O)(=O)Cl)c1	CCOc1ncccc1B(O)O	61	292	127	Yes
	[3H]CNC(=O)[C@H]1C[C@H](OCc2cccc(I)c2)CN1	Cc1cnc(N)c(S(=O)(=O)Cl)c1	OB(O)c1ccc(C(F)(F)F)cc1	61	292	139	Yes
	[3H]CNC(=O)[C@H]1C[C@H](OCc2cccc(I)c2)CN1	Cc1cnc(N)c(S(=O)(=O)Cl)c1	Nc1cc(B(O)O)ccc1F	61	292	140	Yes
	[3H]CNC(=O)[C@H]1C[C@H](OCc2cccc(I)c2)CN1	Cc1cnc(N)c(S(=O)(=O)Cl)c1	OB(O)c1ccc(Cl)c(Cl)c1	61	292	145	Yes
	[3H]CNC(=O)[C@H]1C[C@H](OCc2cccc(I)c2)CN1	Cc1cnc(N)c(S(=O)(=O)Cl)c1	COc1cc(B(O)O)cc(C(=O)O)c1	61	292	148	Yes
	[3H]CNC(=O)[C@H]1C[C@H](OCc2cccc(I)c2)CN1	Cc1cnc(N)c(S(=O)(=O)Cl)c1	OB(O)c1cccc(Oc2ccccc2)c1	61	292	149	Yes
	[3H]CNC(=O)[C@H]1C[C@H](OCc2cccc(I)c2)CN1	Cc1cnc(N)c(S(=O)(=O)Cl)c1	CCOc1cccc(B(O)O)c1	61	292	169	Yes
	[3H]CNC(=O)[C@H]1C[C@H](OCc2cccc(I)c2)CN1	Cc1cnc(N)c(S(=O)(=O)Cl)c1	[2H]c1c([2H])c([2H])c(B(O)O)c([2H])c1[2H]	61	292	191	Yes
	[3H]CNC(=O)[C@H]1C[C@H](OCc2cccc(I)c2)CN1	Cc1cnc(N)c(S(=O)(=O)Cl)c1	CCOC(=O)c1ccc(B(O)O)cc1F	61	292	199	Yes
	[3H]CNC(=O)[C@H]1C[C@H](OCc2cccc(I)c2)CN1	Cc1sc(Cl)c(C(=O)O)c1C	CC1(C)OB(c2cnc(N)nc2)OC1(C)C	61	103	36	No

## Sheet: Figure 6
6D - left		USP7			GST
	1	-0.3	0.1	0.5*	0.1	0.4	0.6
	2	-0.3	0	0	0.8	0.8	0.8
	3	-0.2	0.1	0.3	1.2	1.2	1.1
	4	0	0.3	0.1	1.8	1.6	1.5
	5	-0.2	0.3	0.1	2.5	2.2	1.2*
6D - right		GST
	1	0.8	0.6	0.8
	2	1.5	1.4	1.4
	3	1.7	1.8	1.8
	4	2.5	2.5	2.5
	5	3.4	3.2	3.2

## Sheet: Supplementary Figure 22
compound 45	log[compound, M]	relative activity (%)
	-10	108.239	115.105	109.895	93.4867	95.3003	94.2765
	-9.52288	108.805	113.005	106.018	98.4887	93.6915	94.5105
	-9	107.714	110.299	109.41	88.7188	89.7133	89.0406
	-8.52288	101.09	88.3683	103.231	89.0113	85.2964	86.4665
	-8	86.7124	78.231	85.7431	72.5137	72.0456	70.4953
	-7.52288	53.1099	47.6979	51.6559	45.1346	42.1802	43.438
	-7	21.042	20.0323	19.063	16.3807	15.0644	14.8303
	-6.52288	8.44103	8.2391	8.11793	7.13729	6.2305	5.90874
	-6	4.52342	2.22132	3.02908	3.56864	3.68565	3.6564
	-5.52288	3.39257	2.66559	1.93861	2.83736	1.98908	2.07683
	-5	3.31179	0.969305	2.38288	3.97816	3.21763	2.86661
compound 46	log[compound, M]	relative activity (%)
	-10	113.651	113.57	114.943	100.046	95.3252	90.2916
	-9.52288	113.651	113.893	111.632	95.2904	94.5962	92.9646
	-9	111.187	111.147	111.672	96.2972	93.4853	88.3129
	-8.52288	111.955	101.656	112.561	93.7977	92.9993	90.2222
	-8	105.25	107.754	110.703	93.4853	91.1247	86.1606
	-7.52288	101.414	93.538	101.171	87.5492	86.8896	85.2928
	-7	84.4507	87.7221	86.7528	71.5807	69.6714	68.5258
	-6.52288	54.0388	55.1292	56.6236	45.7186	42.3513	42.9762
	-6	19.6284	18.538	19.063	16.5587	15.6561	16.1074
	-5.52288	5.21002	8.76414	8.03716	6.90812	5.69313	5.93613
	-5	3.35218	1.17124	4.68498	3.4367	3.54085	2.60356
compound 52	log[compound, M]	relative activity (%)
	-10	111.349	114.822	115.428	92.8952	91.7149	93.9713
	-9.52288	108.643	111.632	115.267	95.5682	94.0754	95.7764
	-9	111.268	114.701	108.643	89.5973	89.7709	90.8123
	-8.52288	107.916	107.431	109.006	91.09	90.7082	91.5413
	-8	103.756	105.614	106.058	83.3488	83.2793	82.2726
	-7.52288	94.1842	88.1664	72.1325	73.8024	70.9905	70.4698
	-7	40.2262	39.4992	38.7318	28.9863	26.7299	26.6605
	-6.52288	7.51212	11.9144	7.67367	10.0324	9.99769	10.1713
	-6	4.80614	3.63489	3.47334	3.12428	3.47142	3.29785
	-5.52288	2.01939	0.969305	0.726979	2.46471	2.60356	3.02013
	-5	1.89822	1.89822	1.41357	2.25642	2.25642	2.53414
compound 53	log[compound, M]	relative activity (%)
	-10	90.0189	94.147	95.852	106.415	102.603	102.511
	-9.52288	91.7838	95.2239	95.9119	102.388	101.742	101.773
	-9	89.8096	91.9035	92.9804	104.447	101.096	100.912
	-8.52288	92.9804	91.2753	93.2496	101.588	100.973	101.865
	-8	87.8951	91.4548	92.1129	103.463	99.4364	96.9771
	-7.52288	93.2496	91.036	93.4291	101.711	98.9446	99.4364
	-7	85.0234	87.9549	86.7584	100.543	96.2701	96.5775
	-6.52288	83.1688	82.6902	84.6944	95.5938	91.659	90.1834
	-6	62.5586	62.5586	63.3363	73.6448	69.2489	69.9867
	-5.52288	38.0895	37.1323	38.4784	44.5333	40.0451	40.0451
	-5	13.7402	13.441	14.7871	16.5283	15.2987	16.2824
compound 54	log[compound, M]	relative activity (%)
	-10	111.583	114.194		99.741	100.518	101.648
	-9.52288	106.39	113.274	99.3274	100.483	100.801	101.295
	-9	114.075	110.01	100.692	93.4181	95.4315	97.5156
	-8.52288	104.847	107.428	103.66	93.3475	89.2853	90.2037
	-8	93.0663	91.909	90.633	80.1719	78.547	80.0659
	-7.52288	61.2265	55.8259	44.0455	53.6089	49.4054	49.2994
	-7	20.1286	19.5945	22.8882	16.3075	13.5523	14.8593
	-6.52288	5.82591	5.70722	6.50841	6.16979	6.02849	6.3464
	-6	2.23541	2.71019	4.43126	3.20264	3.02602	2.63747
	-5.52288	4.37191	3.74876	1.01879	1.50712	2.14294	2.46085
	-5	4.37191	3.89713	3.86746	2.42553	1.54245	2.88473
compound 536	log[compound, M]	relative activity (%)
	-10	107.653			97.1616	99.5286	99.959
	-9.52288	108.088	107.296	100.726	96.3009	100.051	100.758
	-9	106.188		101.953	91.9664	94.9175	96.639
	-8.52288	97.4799	97.1632	97.1236		90.1834
	-8	79.43	84.0216	75.9863	79.7623	79.9775	79.4856
	-7.52288	14.1971	24.4096	19.5804	19.1106	15.9443	16.0672
	-7	-0.884022	1.80763	1.49096	2.26458	2.38754	2.84865
	-6.52288	-1.95276	-0.250693	2.20346	1.43457	1.25013	2.20309
	-6	0.0659718	0.30347	0.105555	1.49605	1.25013	1.98791
	-5.52288	2.24304	0.422219	2.67845	1.09642	0.97346	1.6805
	-5	0.145138	-0.884022	3.35137	0.94272	2.32606	2.20309
compound 57	log[compound, M]	relative activity (%)
	-10	109.355	105.061		101.295	102.849	101.648
	-9.52288				99.6703	97.339	99.4231
	-9	103.167	108.814	107.766	98.5047	96.8445	97.6216
	-8.52288	102.356	105.94	104.013	88.9321	95.3962	92.3937
	-8	80.2412	80.3765	73.3093	73.2839	72.8953	75.0147
	-7.52288	25.7665	22.6217	19.7475	21.5354	17.3672	19.522
	-7	5.68079	4.29441	2.53607	5.14541	5.11009	5.63994
	-6.52288	3.5505	1.31876	-0.0338142	3.16731	3.66184	3.23796
	-6	2.90803	1.8936	0.0338142	2.74344	2.5315	2.49617
	-5.52288	2.80658	1.45401	1.08206	3.41458	2.63747	2.35488
	-5	2.40081	1.38638	0.270514	3.06134	3.87378	2.95538
compound 58	log[compound, M]	relative activity (%)
	-10	98.1915	94.5843	92.9877	94.8504	95.6192	96.5358
	-9.52288	99.4924	98.0732	96.7132	97.2454	96.861	97.748
	-9	99.522	95.5009	95.2052	96.0922	93.4904	95.3531
	-8.52288	99.6698	97.0384	95.8261	95.3531	95.2644	94.7026
	-8	99.5516	97.2454	96.4766	96.5358	94.5548	96.7723
	-7.52288	100.734	97.9254	96.5653	96.6836	96.7132	97.2454
	-7	99.8472	97.2749	97.0975	95.2052	95.1757	95.7966
	-6.52288	99.4629	96.7723	95.6783	95.5009	94.4661	96.8314
	-6	96.3879	94.9096	92.0712	91.0955	91.3024	93.4017
	-5.52288	87.5474	83.9994	82.1663	80.8653	79.7713	81.4271
	-5	57.5666	57.3892	55.1422	53.9891	53.309	54.5213
compound 59	log[compound, M]	relative activity (%)
	-10		113.282	112.765	101.648	105.887	102.426
	-9.52288	108.633	107.841		103.203	103.662	103.556
	-9			104.018	99.7763	100.624	98.54
	-8.52288	103.777	107.806	109.941	98.7872	97.7982	97.5862
	-8	102.468	99.4719	99.4375	86.6007	85.5764	82.4679
	-7.52288	63.2763	50.9815	63.6207	59.4019	53.9974	54.9511
	-7	17.3	16.5079	14.1316	12.9872	12.0688	11.1504
	-6.52288	7.69142	7.20928	3.86867	5.07477	4.65089	5.11009
	-6	5.03961	3.38652	2.11227	3.59119	1.71906	1.78971
	-5.52288	4.4197	4.31638	1.28573	2.5315	0.906629	0.482751
	-5	4.83297	4.62633	0.355872	2.60214	0.765336	1.931

## Sheet: Supplementary Figure 25
compound 27
	1	0.2	-0.3	-0.3
	2	-0.2	-0.6	-0.2
	3	-0.2		-0.3
	4	-0.2	-0.3	-0.2
	5	0.6	0	-0.2
compound 28
	1	0.1	0	0
	2	0	-0.3	-0.2
	3	0	0.2	0.1
	4	0.5	0	-0.2
	5	0.4	0.2	0.8
compound 29
	1	0	0	-0.3
	2	0.1	0	-0.2
	3	0	0	-0.2
	4	-0.8	-0.5	-0.9
	5	0	0	0
compound 30
	1	0	-0.2	0.2
	2	0.1	0	-0.3
	3	0	-0.3	-0.2
	4	-0.5	-0.5	-0.6
	5	-0.2	0.6	-0.3
compound 31
	1	0	-0.3	-0.3
	2	0	-0.3	-0.2
	3	-0.2	-0.3	-0.2
	4	-0.2	-0.8	-0.8
	5	-0.3	-0.6	-0.3
compound 32
	1	-0.3	-0.2	-0.5
	2	-0.3	-0.6	-0.3
	3	-0.2	-0.5	-0.2
	4	-0.2	-0.3	0
	5	-0.3	-0.3	-0.6
compound 33
	1	0	-0.2	-0.2
	2	-0.2	0.1	-0.3
	3	-0.2	0	0
	4	-0.9	-0.8	-0.9
	5	0	0	-0.6
compound 34
	1	-0.3	0.2	0
	2	-0.1	0.2	0
	3	0	0.2	0.2
	4	0.2	0.2	0.2
	5	0.2	0	0.2
compound 35
	1	0.1	0	-0.2
	2	0.2	0.1	0
	3	0.2	0	0
	4	0	0.2	-0.2
	5	-0.2	0	0.4
compound 36
	1	0	-0.2	0.1
	2	-0.2	-0.2	0
	3	0.1	-0.2	0
	4	-0.5	-0.5	-0.5
	5	-0.6	-0.5	-0.8
compound 37
	1	0.1	-0.2	0.1
	2	0	0.1	-0.3
	3	0.1	-0.5	0.2
	4	-0.3	-0.2	0
	5	-0.5	-0.5	-0.3
compound 38
	1	-0.3	0	0.2
	2	0.2	0.2	0.2
	3	0.7	0.4	0.3
	4	0.4	1.1	0.9
	5	0.9	1.3	1.1
compound 39
	1	0.45	0.45	0.6
	2	1.01	0.87	0.8
	3	2.12	2.12	2.7
	4	3.66	3.66	3.66
	5	4.78	4.64	4.78
compound 40
	1	0	0.4	0.2
	2	0.3	0.3	0
	3	0.3	0.2	0
	4	0.7	0.4	0
	5	0.2	0.9	0.3
compound 41
	1	-0.1	0	-0.1
	2	-0.3	0	0
	3	0	0	-0.1
	4	-0.3	0	-0.1
	5	0	0	-0.1
compound 42
	1	-0.3	-0.1	0
	2	0	0	-0.1
	3	-0.3	0.2	0
	4	0	0.2	-0.1
	5	-0.1	0.4	-0.1
compound 43
	1	-0.1	-0.3	-0.4
	2	0.2	0.2	0.2
	3	0.2	0.2	0.2
	4	0.4	0.4	0.4
	5	0.4	0.6	0.6
compound 44
	1	0.2	0.2	0
	2	0	0	0
	3	-0.3	0.2	0.3
	4	0.2	0	0
	5	-0.1	-0.1	0
compound 60
	1	0	0.2	0.2
	2	0	-0.3	-0.1
	3	0	0	-0.1
	4	-0.1	-0.3	0
	5	0	0.2	-0.3
compound 61
	1	0	-0.1	-0.1
	2	-0.3	0	-0.1
	3	-0.1	0	0
	4	0	0.2	0
	5	0.2	0	0.2
compound 62
	1	0	-0.1	-0.1
	2	0	-0.1	0
	3	0	0	-0.1
	4	-0.1	-0.1	-0.1
	5	-0.1	-0.1	-0.1
compound 63
	1	0	0	-0.1
	2	-0.1	0	-0.1
	3	0	0	0
	4	0.2	0	0
	5	0	0	0.2

## Sheet: Supplementary Figure 26
A	1	-3.22817	-4.40205	7.26339	9.34524	20	26.1905	5.4678	8.14095	11.7861		B	1	2.27099	-0.49618	-6.88931
	2	-6.30961	3.96185	16.6544	11.9048	15.2976	21.9048	4.67801	13.8518	14.3378			0.522879	2.08015	2.74809	-2.40458
	3	25.6053	32.5752	30.0807	13.2738	22.2619	19.7619	10.5103	18.955	27.5213			0.045757	3.89313	7.23282	-2.0229
	4	17.0213	29.347	27.2927	18.9881	28.5714	36.4881	8.14095	26.9137	26.1847			-0.43136	25.9351	20.4962	19.0649
	5	6.74982	29.8606	32.6486	17.7976	31.0119	32.5	20.5954	23.0863	26.0632			-0.90849	47.5	36.4313	38.1489
	6	20.4696	20.0294	39.6185	9.22619	21.4881	35.8333	25.6987	30.9234	33.0498			-1.38561	68.7786	57.7099	64.1985
	7	28.2465	12.3991	23.6244	15.8929	33.4524	29.2857	23.147	32.9283	19.6841			-1.86273	88.8168	71.9275	85.8588
	8	1.83419	24.2847	14.2333	8.09524	13.869	18.9286	6.01458	25.2734	24.9089			-2.33985	86.3359	71.8321	85.3817
	9	26.6324	34.8496	31.5481	46.6071	51.0119	61.7262	34.4471	45.8688	41.5553			-2.81697	81.6603	94.3512	95.687
	10	20.3228	36.6838	23.3309	29.2262	39.7619	38.2143	24.6051	34.6294	33.8396			-3.29409	98.0725	79.8473	88.2443
	11	2.12766	-0.95378	-2.12766	6.54762	3.92857	-0.53571	4.25273	1.21507	0			-3.77121	88.9122	90.3435	94.6374
	12	20.1027	23.2575	17.9017	41.25	40.1786	37.6786	28.4933	27.1567	27.1567				110	133.473	148.74
	13	100.273	101.459	99.9088	104.295	99.3464	108.777	97.729	100.496	106.889
	14	17.8283	13.1328	19.5158	26.3095	26.1905	25.3571	16.2211	18.1653	16.3426
	15	36.1702	10.1981	10.6383	34.7024	27.5	30.2976	28.5541	19.9271	17.74
	16	35.5833	7.33676	6.01614	27.5	16.8452	16.25	18.712	11.3001	10.0851
	17	43.507	40.5723	20.2494	58.2143	56.6667	57.1429	46.7193	45.1397	38.5784
	18	13.2795	10.2715	10.2715	33.3929	26.3691	28.6905	19.3803	16.8894	17.6792
	19	17.0946	1.90756	2.78797	20.4762	14.6429	18.5119	15.2491	8.56622	8.08019
	20	22.6706	13.4263	16.5811	30.2381	31.0714	27.8571	22.6002	19.8663	22.904
	21	8.51064	-7.99707	-0.14674	7.67857	0.535714	4.94048	6.80437	0.9113	-0.9113
	22	-1.98092	2.12766	-4.10858	8.69048	12.4405	15.2976	13.6695	8.86999	9.41677
